# Supplementary material for: The mixed-metal tris­(di­sulfide) thio­phosphate, KNb1.77Ta0.23PS10
Source: Acta Crystallogr Sect E Struct Rep Online. 2014 Jan 15;70(Pt 2):i8. doi: 10.1107/S1600536814000592 (PMC3998242; doi:10.1107/S1600536814000592)
Supplement: Supplementary file 2 [file e-70-000i8-Isup2.hkl]

#
# h,k,l, Fc-squared, Fo-squared, sigma(Fo-squared) and status flag
#
data_I
_shelx_title '             T-66 YJ Lee (WJ Yoon)'
_shelx_refln_list_code          4
_shelx_F_calc_maximum      425.69
_exptl_crystal_F_000      1133.12
_reflns_d_resolution_high  0.7713
 
loop_
 _symmetry_equiv_pos_as_xyz
 'x, y, z'
 '-x, -y, z+1/2'
 '-x+1/2, y, z+1/2'
 'x+1/2, -y, z'
 
_cell_length_a    13.0049
_cell_length_b     7.5262
_cell_length_c    13.3616
_cell_angle_alpha  90.000
_cell_angle_beta   90.000
_cell_angle_gamma  90.000
 
_shelx_F_squared_multiplier     1.000
 
loop_
 _refln_index_h
 _refln_index_k
 _refln_index_l
 _refln_F_squared_calc
 _refln_F_squared_meas
 _refln_F_squared_sigma
 _refln_observed_status
   2   0 -17      398.70      224.17    114.04 o
   1   1 -17       41.77       29.80     23.60 o
   2   1 -17      412.22      359.67     49.42 o
   0   0 -16    29982.89    28171.13    806.11 o
   2   0 -16      703.94      633.98     43.91 o
   4   0 -16      677.27      686.59     54.77 o
   6   0 -16     4167.63     3927.01    151.54 o
   0   1 -16    14618.99    14439.64    462.60 o
   1   1 -16     1941.93     1845.76    104.61 o
   2   1 -16      476.21      429.51     46.56 o
   3   1 -16       56.90       36.52     19.98 o
   4   1 -16      638.96      539.23     46.84 o
   5   1 -16       83.77       30.48     27.71 o
   6   1 -16     3113.18     3007.89    155.22 o
   0   2 -16     7239.22     6979.35    233.15 o
   1   2 -16     3819.89     3783.59    124.46 o
   2   2 -16        8.59        7.93     21.54 o
   3   2 -16      126.81       91.66     29.55 o
   4   2 -16      540.94      427.11    112.45 o
   5   2 -16      709.31      724.96     95.61 o
   0   3 -16     1160.65     1109.82     85.46 o
   1   3 -16     3503.63     3546.80    129.69 o
   2   3 -16       27.94       42.94     31.93 o
   3   3 -16      110.70       97.25     30.62 o
   2   0 -15     3370.92     3353.15     86.50 o
   4   0 -15     1536.37     1470.09     72.01 o
   6   0 -15      276.19      232.88     35.58 o
   8   0 -15     7240.21     7412.52    570.73 o
   1   1 -15      682.09      628.58     54.24 o
   2   1 -15     1310.23     1322.65     57.41 o
   3   1 -15      486.35      417.31     47.53 o
   4   1 -15      995.44     1032.92     46.89 o
   5   1 -15       77.10       36.47     23.13 o
   6   1 -15      106.52      123.19     41.04 o
   7   1 -15     1897.24     2007.19    123.47 o
   8   1 -15     2509.68     2495.64    163.05 o
   1   2 -15      956.74      957.99     49.93 o
   2   2 -15       47.46       45.70     24.41 o
   3   2 -15      472.95      412.28     80.80 o
   4   2 -15     2074.27     2104.67     68.81 o
   5   2 -15      272.21      215.77     30.73 o
   6   2 -15      457.55      409.65     69.97 o
   7   2 -15     1937.37     1931.44    114.86 o
   1   3 -15     2203.25     2208.15     84.42 o
   2   3 -15     1561.25     1532.82     90.90 o
   3   3 -15     3317.93     3347.89     95.15 o
   4   3 -15     2405.38     2412.96     87.79 o
   5   3 -15      602.33      600.26     57.47 o
   6   3 -15      457.86      420.36     57.07 o
   1   4 -15     1370.67     1338.78     77.42 o
   2   4 -15     1614.52     1780.98     98.86 o
   3   4 -15     7214.51     7144.49    197.53 o
   4   4 -15      788.63      717.20     67.73 o
   0   0 -14    33955.63    33154.88    884.36 o
   2   0 -14     1123.60     1081.73     45.86 o
   4   0 -14     1273.32     1230.69     43.21 o
   6   0 -14     4260.65     4131.80    118.85 o
   8   0 -14     1995.28     1838.12    203.90 o
   0   1 -14    18569.97    17889.47    507.52 o
   1   1 -14     3272.52     3134.01     87.13 o
   2   1 -14     1116.76     1056.55     45.97 o
   3   1 -14       71.79       86.19     35.40 o
   4   1 -14      425.12      430.63     66.41 o
   5   1 -14       96.45       57.10     20.95 o
   6   1 -14     2196.84     2052.41     73.92 o
   7   1 -14     7638.60     7589.68    227.44 o
   8   1 -14      738.45      719.79     73.68 o
   9   1 -14        9.11       14.01     40.16 o
   0   2 -14    10640.66    10510.81    616.64 o
   1   2 -14     1567.89     1548.68     76.25 o
   2   2 -14      350.03      302.54     31.02 o
   3   2 -14      192.45      213.20     29.86 o
   4   2 -14     1022.98      916.20     43.72 o
   5   2 -14      564.78      495.33     44.08 o
   6   2 -14     3965.67     3956.61    148.82 o
   7   2 -14    10271.29     9883.40    283.09 o
   8   2 -14      757.68      807.43     78.23 o
   9   2 -14       61.22       42.34     43.24 o
   0   3 -14     2021.14     2069.56    116.91 o
   1   3 -14     6923.77     6801.47    151.25 o
   2   3 -14      490.08      502.15     44.89 o
   3   3 -14       50.10       53.62     27.65 o
   4   3 -14     1509.21     1476.63     64.49 o
   5   3 -14      721.63      673.48     45.24 o
   6   3 -14     2389.37     2171.15    110.66 o
   7   3 -14    17042.43    16683.16    421.63 o
   8   3 -14       49.02       58.54     51.31 o
   0   4 -14     1928.84     1928.43    116.64 o
   1   4 -14      690.51      774.78     54.73 o
   2   4 -14       11.78       -9.43     19.01 o
   3   4 -14       89.53       91.12     30.90 o
   4   4 -14      338.70      264.75     32.73 o
   5   4 -14      704.57      702.60     77.16 o
   6   4 -14      348.97      384.45     63.76 o
   7   4 -14     5081.46     4849.60    169.53 o
   0   5 -14     2753.15     2905.66    138.28 o
   1   5 -14     1436.90     1417.01     68.80 o
   2   5 -14       73.69       83.96     28.00 o
   3   5 -14       27.52       20.26     23.56 o
   4   5 -14      576.19      566.57     67.27 o
   2   0 -13      955.93      915.63     53.46 o
   4   0 -13    21933.21    21553.84    441.12 o
   6   0 -13       86.18      139.35     62.49 o
   8   0 -13     2936.46     2692.43     95.86 o
  10   0 -13    13728.83    12641.87    622.07 o
   1   1 -13     1044.75     1022.04     44.34 o
   2   1 -13     2381.04     2298.32     72.54 o
   3   1 -13     1715.70     1730.56     51.69 o
   4   1 -13    11734.42    11302.09    194.64 o
   5   1 -13        2.64        9.97     11.34 o
   6   1 -13      309.94      286.19     27.46 o
   7   1 -13      719.01      733.32     36.87 o
   8   1 -13      517.20      367.17    100.58 o
   9   1 -13      134.01      129.75     51.00 o
  10   1 -13     9854.58     9179.84    281.47 o
  11   1 -13      555.29      570.37    103.17 o
   1   2 -13      388.12      413.20     31.45 o
   2   2 -13      364.67      376.42     32.82 o
   3   2 -13     8491.89     8481.08    167.19 o
   4   2 -13     4792.93     4653.67     95.67 o
   5   2 -13      143.56      127.87     27.48 o
   6   2 -13       10.87        8.57     15.01 o
   7   2 -13        1.40        0.04     21.96 o
   8   2 -13     2063.52     2135.41    107.85 o
   9   2 -13     1101.31     1165.00     95.73 o
  10   2 -13     4465.44     4160.32    187.37 o
   1   3 -13     1696.12     1646.73     58.32 o
   2   3 -13      604.35      533.73     45.59 o
   3   3 -13     9884.67     9787.17    208.31 o
   4   3 -13     1038.55     1094.11     44.48 o
   5   3 -13      337.15      272.45     26.69 o
   6   3 -13      402.15      404.57     52.70 o
   7   3 -13     3520.53     3527.40    116.57 o
   8   3 -13     1815.52     1740.59     84.09 o
   9   3 -13      292.12      238.33     83.05 o
   1   4 -13      458.04      545.79     43.30 o
   2   4 -13      295.05      336.52     35.82 o
   3   4 -13    13528.33    13285.53    286.79 o
   4   4 -13      613.74      546.34     44.70 o
   5   4 -13      474.16      422.66     51.43 o
   6   4 -13      226.06      202.54     43.27 o
   7   4 -13      614.55      578.86     66.91 o
   8   4 -13      259.49      262.69     52.81 o
   1   5 -13      846.28      922.38     62.43 o
   2   5 -13      519.79      702.46     58.69 o
   3   5 -13     8150.44     7988.66    243.30 o
   4   5 -13      850.26      757.44     70.72 o
   5   5 -13      272.40      302.88     56.03 o
   6   5 -13      667.65      627.16     67.58 o
   7   5 -13     1898.69     1762.74    117.96 o
   1   6 -13     1485.44     1351.33     93.22 o
   2   6 -13     1137.52     1300.78    208.15 o
   3   6 -13     4349.81     4198.80    177.19 o
   4   6 -13     1816.39     1752.42    147.61 o
   0   0 -12     4828.07     4665.53    166.87 o
   2   0 -12      123.80      123.53     26.79 o
   4   0 -12    10398.22    10238.09    213.30 o
   6   0 -12     8201.92     7972.88    137.43 o
   8   0 -12      730.17      766.30     78.05 o
  10   0 -12     3166.96     3069.87    228.09 o
   0   1 -12      222.97      242.48     25.65 o
   1   1 -12     2005.86     2002.72     48.14 o
   2   1 -12      607.77      611.13     27.10 o
   3   1 -12      277.08      260.28     24.02 o
   4   1 -12     8094.64     7786.13    137.56 o
   5   1 -12      486.42      489.79     27.21 o
   6   1 -12     2910.62     2888.98     59.11 o
   7   1 -12      333.89      266.42     53.78 o
   8   1 -12       36.69       32.67     36.19 o
   9   1 -12      208.90      166.49     43.85 o
  10   1 -12     2121.16     2109.05    120.99 o
  11   1 -12     3468.71     3464.44    165.22 o
  12   1 -12      475.95      554.49    101.21 o
   0   2 -12    14462.26    14072.84    406.67 o
   1   2 -12     1325.42     1318.49     48.83 o
   2   2 -12      867.07      834.20     42.45 o
   3   2 -12       70.75       74.64     17.73 o
   4   2 -12     2899.65     2877.52     67.22 o
   5   2 -12      623.92      559.75     33.49 o
   6   2 -12     3025.44     2945.21     61.30 o
   7   2 -12      219.49      216.63     47.33 o
   8   2 -12      895.86      910.96     58.65 o
   9   2 -12      561.31      586.42     59.05 o
  10   2 -12      463.80      406.36     45.43 o
  11   2 -12     6608.93     6334.78    268.42 o
   0   3 -12    16672.63    15915.61    629.48 o
   1   3 -12     7021.96     6788.31    153.50 o
   2   3 -12     1389.14     1312.20     59.13 o
   3   3 -12      454.81      456.29     35.40 o
   4   3 -12      111.68      115.83     19.93 o
   5   3 -12      175.10      164.23     20.21 o
   6   3 -12     1700.67     1710.60     64.13 o
   7   3 -12     4934.04     4585.80    129.64 o
   8   3 -12     1280.17     1208.48     78.68 o
   9   3 -12      121.36      118.66     47.35 o
  10   3 -12      247.69      244.13     41.35 o
  11   3 -12     8468.09     7484.13    503.09 o
   0   4 -12     4097.28     4088.17    139.55 o
   1   4 -12     1619.90     1746.63     71.22 o
   2   4 -12     1792.16     1829.63     66.62 o
   3   4 -12      637.03      650.47     41.30 o
   4   4 -12      196.65      197.59     25.76 o
   5   4 -12     1981.47     1957.73     87.08 o
   6   4 -12     1037.53     1043.58     68.27 o
   7   4 -12     5186.12     5077.96    168.88 o
   8   4 -12      113.43      118.46     39.71 o
   9   4 -12      188.44      227.91     50.38 o
  10   4 -12      159.55      139.61     37.72 o
   0   5 -12      752.76      871.01     69.02 o
   1   5 -12     1805.46     1905.07     83.17 o
   2   5 -12      297.02      270.19     34.51 o
   3   5 -12      328.02      361.19     45.41 o
   4   5 -12      464.94      453.66     65.76 o
   5   5 -12     2787.60     2681.68    117.09 o
   6   5 -12      270.01      237.58     48.02 o
   7   5 -12     9014.73     9010.46    281.97 o
   8   5 -12      754.49      758.96     72.18 o
   0   6 -12    12439.78    12239.00    598.37 o
   1   6 -12      404.91      351.14     54.68 o
   2   6 -12      284.80      287.74     45.13 o
   3   6 -12       96.42      119.28     48.82 o
   4   6 -12      520.67      443.38     81.68 o
   5   6 -12     1922.55     1866.15    115.40 o
   6   6 -12     4534.62     4613.50    192.80 o
   0   7 -12    10445.11    10208.88    586.52 o
   1   7 -12      538.89      581.91     76.65 o
   2   0 -11      719.16      698.01     36.71 o
   4   0 -11    56161.62    53762.57   1142.89 o
   6   0 -11       24.33       15.80      7.60 o
   8   0 -11     3673.68     3753.16    151.10 o
  10   0 -11    20924.77    20331.86    860.04 o
  12   0 -11      438.94      410.76    103.68 o
   1   1 -11      395.05      424.38     18.58 o
   2   1 -11      506.96      497.03     26.70 o
   3   1 -11    11562.06    11477.07    170.17 o
   4   1 -11    34662.29    33517.37    520.79 o
   5   1 -11       51.28       30.22     15.69 o
   6   1 -11      129.53      121.58     16.43 o
   7   1 -11      147.76      137.89     20.24 o
   8   1 -11      988.92     1033.41     42.47 o
   9   1 -11      624.49      666.00     60.85 o
  10   1 -11    18761.23    18053.80    354.72 o
  11   1 -11     3127.21     3053.63    143.92 o
  12   1 -11      210.21      204.09     62.97 o
   1   2 -11     1613.05     1523.19     48.26 o
   2   2 -11      519.48      558.68     32.64 o
   3   2 -11    17782.02    17110.18    291.88 o
   4   2 -11     6432.70     6398.26    115.97 o
   5   2 -11      149.61      132.90     16.23 o
   6   2 -11      116.01      103.60     17.97 o
   7   2 -11      144.90      156.67     28.55 o
   8   2 -11     2663.99     2659.75    103.02 o
   9   2 -11      903.13     1006.99     56.12 o
  10   2 -11     5047.80     4841.47    156.13 o
  11   2 -11     7708.44     7320.33    169.41 o
  12   2 -11      130.91      155.26     61.55 o
   1   3 -11      494.90      504.60     36.49 o
   2   3 -11      258.21      235.47     24.51 o
   3   3 -11    34050.55    33582.97    618.40 o
   4   3 -11      723.97      786.24     49.74 o
   5   3 -11      198.35      178.89     25.29 o
   6   3 -11       60.12       55.93     24.74 o
   7   3 -11     1775.60     1742.63     76.31 o
   8   3 -11     2779.11     2790.59     95.98 o
   9   3 -11      539.01      607.15     73.05 o
  10   3 -11      774.19      814.30     46.65 o
  11   3 -11     7263.47     6669.91    218.25 o
   1   4 -11      115.91      137.34     24.93 o
   2   4 -11     2148.12     2251.45     66.39 o
   3   4 -11    13296.60    13342.34    251.43 o
   4   4 -11     4965.91     4915.69    107.13 o
   5   4 -11      233.49      271.94     44.54 o
   6   4 -11     1023.66     1098.81     70.79 o
   7   4 -11     2170.20     2148.35    109.34 o
   8   4 -11      403.91      339.62     55.99 o
   9   4 -11     3098.61     2967.86    117.47 o
  10   4 -11      449.43      437.16     45.04 o
  11   4 -11     3930.69     3723.27    131.55 o
   1   5 -11      760.62      836.90     42.90 o
   2   5 -11      635.05      638.72     50.74 o
   3   5 -11     9217.23     8856.64    231.40 o
   4   5 -11     3787.33     3737.24    124.66 o
   5   5 -11      586.19      637.54     57.66 o
   6   5 -11      231.60      196.17     44.54 o
   7   5 -11     3107.64     2986.70    222.67 o
   8   5 -11     2719.68     2877.28    133.96 o
   9   5 -11     4642.88     4533.28    208.78 o
   1   6 -11     2214.37     2109.26    132.28 o
   2   6 -11      237.07      284.70     46.52 o
   3   6 -11     2150.18     2184.91    103.98 o
   4   6 -11     2035.99     2020.92    110.93 o
   5   6 -11       93.24       60.39     42.16 o
   6   6 -11     1694.76     1582.19    128.20 o
   7   6 -11     2144.70     2112.25    127.20 o
   1   7 -11     1683.65     1444.12    208.22 o
   2   7 -11     1752.06     1818.59    142.68 o
   3   7 -11      105.13       71.96     60.96 o
   4   7 -11      927.73      844.90    111.48 o
   0   0 -10    29051.77    29218.59    901.51 o
   2   0 -10      357.58      306.96     39.99 o
   4   0 -10    13266.50    12866.81    216.29 o
   6   0 -10    17753.21    17592.69    299.29 o
   8   0 -10     1734.64     1751.39     94.76 o
  10   0 -10     1995.30     1623.78    382.13 o
  12   0 -10     1679.94     1735.88    157.99 o
   0   1 -10     7639.88     7576.54    135.57 o
   1   1 -10     3178.45     3202.71     48.22 o
   2   1 -10      671.61      660.90     19.70 o
   3   1 -10      105.27      132.24     15.99 o
   4   1 -10     5201.57     5158.64     75.24 o
   5   1 -10      663.35      733.08     31.64 o
   6   1 -10     5955.43     5738.07     85.45 o
   7   1 -10     1929.73     1918.32     43.32 o
   8   1 -10     1005.55      994.11     98.62 o
   9   1 -10      276.82      237.68     22.94 o
  10   1 -10     2102.92     2197.12     60.54 o
  11   1 -10     3029.60     2957.23    120.12 o
  12   1 -10      398.55      423.73     58.39 o
   0   2 -10    17568.94    17377.96    410.83 o
   1   2 -10     4563.50     4500.49     91.31 o
   2   2 -10      397.61      392.02     31.79 o
   3   2 -10      139.02      135.14     19.18 o
   4   2 -10     4478.38     4316.83     80.32 o
   5   2 -10      699.05      714.97     23.57 o
   6   2 -10     8166.94     8117.43    116.63 o
   7   2 -10     3600.34     3460.67    106.35 o
   8   2 -10     1111.12     1081.15     52.81 o
   9   2 -10      332.68      336.83     38.61 o
  10   2 -10      380.35      319.59     28.68 o
  11   2 -10     2929.68     2765.62     94.61 o
  12   2 -10      316.13      361.38     69.65 o
  13   2 -10     5481.87     5291.74    237.60 o
   0   3 -10    12489.64    12063.71    312.52 o
   1   3 -10     9467.92     9312.52    164.24 o
   2   3 -10     1363.47     1397.70     41.61 o
   3   3 -10       65.63       57.78     15.24 o
   4   3 -10      393.32      412.48     22.94 o
   5   3 -10      609.23      618.31     42.56 o
   6   3 -10     1770.08     1817.03     85.60 o
   7   3 -10     9679.23     9424.46    210.59 o
   8   3 -10      243.54      253.91     38.77 o
   9   3 -10      214.12      237.91     44.16 o
  10   3 -10      189.17      175.04     33.01 o
  11   3 -10     9986.83     9623.13    185.28 o
  12   3 -10      121.87      144.36     39.19 o
   0   4 -10      420.56      532.79     90.84 o
   1   4 -10     4896.99     4866.88     98.50 o
   2   4 -10      953.86      953.79     44.81 o
   3   4 -10      575.79      616.43     39.57 o
   4   4 -10      229.42      247.63     33.68 o
   5   4 -10     1941.81     1953.35     76.68 o
   6   4 -10      192.93      200.62     37.72 o
   7   4 -10     7890.17     7714.46    193.29 o
   8   4 -10      257.75      264.94     41.07 o
   9   4 -10       91.25       87.67     37.39 o
  10   4 -10      202.05      204.42     35.26 o
  11   4 -10     3643.12     3494.68    148.40 o
   0   5 -10     3107.29     3172.01    249.82 o
   1   5 -10     3709.11     3656.87     87.99 o
   2   5 -10     1159.10     1160.43     62.67 o
   3   5 -10      348.12      324.83     48.88 o
   4   5 -10      152.87      154.32     38.17 o
   5   5 -10     3215.43     3155.00    110.96 o
   6   5 -10     2632.02     2737.93    108.76 o
   7   5 -10    10502.26    10392.96    309.07 o
   8   5 -10     1016.77     1091.33     75.69 o
   9   5 -10      169.97      219.49     61.74 o
  10   5 -10      734.04      736.37     70.97 o
   0   6 -10    12555.80    12116.57    692.18 o
   1   6 -10     2283.47     2039.44    127.68 o
   2   6 -10      739.52      708.30     65.20 o
   3   6 -10      311.04      317.19     46.76 o
   4   6 -10      612.84      706.62    135.13 o
   5   6 -10     1489.22     1479.54     91.04 o
   6   6 -10     5424.56     5387.64    179.42 o
   7   6 -10     9026.92     8979.64    336.56 o
   8   6 -10     2454.05     2379.67    130.73 o
   9   6 -10     1263.42     1284.15     81.65 o
   0   7 -10     6917.69     6353.03    370.28 o
   1   7 -10      129.58      114.54     56.55 o
   2   7 -10       18.74       48.95     48.59 o
   3   7 -10       68.77        5.69     46.07 o
   4   7 -10      787.32      814.86    115.80 o
   5   7 -10      644.97      645.16     94.76 o
   6   7 -10     3327.67     3703.50    207.64 o
   2   0  -9     9270.04     8789.22    181.35 o
   4   0  -9    21288.57    20926.59    353.90 o
   6   0  -9       54.10       25.51     26.34 o
   8   0  -9    13015.75    13131.07    350.47 o
  10   0  -9    15890.12    15116.34    436.58 o
  12   0  -9      260.53      334.73     79.98 o
   1   1  -9      694.96      712.85     18.40 o
   2   1  -9     2175.57     2180.68     33.12 o
   3   1  -9     3470.91     3409.01     53.99 o
   4   1  -9     3867.66     4000.84     67.76 o
   5   1  -9      292.77      258.55     20.65 o
   6   1  -9      931.55      931.30     20.51 o
   7   1  -9     3050.15     2980.36     39.33 o
   8   1  -9     4266.84     4225.77     97.19 o
   9   1  -9      416.09      415.98     33.75 o
  10   1  -9     6583.55     6646.81    105.46 o
  11   1  -9      290.61      287.27     14.56 o
  12   1  -9      143.72       98.40     37.67 o
  13   1  -9      169.69      131.33     75.04 o
   1   2  -9      794.51      786.25     46.54 o
   2   2  -9     1412.89     1354.14     54.59 o
   3   2  -9     3042.78     3093.22     60.72 o
   4   2  -9    10900.29    10661.27    162.45 o
   5   2  -9      689.42      709.24     21.82 o
   6   2  -9      165.02      157.28     11.63 o
   7   2  -9     2699.16     2630.21     72.65 o
   8   2  -9     4856.61     4829.07    125.11 o
   9   2  -9     3685.56     3567.29     74.03 o
  10   2  -9     6651.06     6610.56    130.66 o
  11   2  -9      427.39      465.74     30.38 o
  12   2  -9      131.27      147.95     27.55 o
  13   2  -9      779.33      768.48     91.52 o
   1   3  -9     4625.48     4539.82     85.40 o
   2   3  -9       96.69       79.55     17.73 o
   3   3  -9    17793.14    17969.33    294.73 o
   4   3  -9     4671.86     4696.80    133.87 o
   5   3  -9      795.57      838.75     51.54 o
   6   3  -9     2295.67     2251.84     82.78 o
   7   3  -9     6857.36     6728.66    167.95 o
   8   3  -9     2192.10     2269.95     97.15 o
   9   3  -9     1233.39     1239.36     67.76 o
  10   3  -9     1669.51     1629.12     60.22 o
  11   3  -9     2995.27     2850.61     91.90 o
  12   3  -9      445.79      407.14     45.04 o
  13   3  -9      579.31      481.17     51.57 o
   1   4  -9     3527.39     3574.27    110.55 o
   2   4  -9     3821.17     3849.12     83.17 o
   3   4  -9    16834.87    16786.19    363.61 o
   4   4  -9      180.20      197.96     29.15 o
   5   4  -9      263.72      226.33     42.81 o
   6   4  -9      167.46      146.59     31.77 o
   7   4  -9     1091.82     1115.73     70.82 o
   8   4  -9      873.11      954.46     66.29 o
   9   4  -9     1844.76     1805.09     85.81 o
  10   4  -9       97.96      122.02     41.34 o
  11   4  -9     3917.24     3813.62    134.18 o
  12   4  -9      283.16      215.76     38.54 o
   1   5  -9     2847.50     2772.73    101.19 o
   2   5  -9      624.43      661.68     58.68 o
   3   5  -9    18936.30    18336.60    412.39 o
   4   5  -9      576.57      620.83     61.50 o
   5   5  -9      505.30      545.35     54.41 o
   6   5  -9      618.98      586.95     61.95 o
   7   5  -9     1603.59     1568.26     93.47 o
   8   5  -9     1205.52     1274.14     88.71 o
   9   5  -9     1109.44     1239.36     71.19 o
  10   5  -9      654.01      635.75     57.77 o
  11   5  -9     4208.37     4108.70    133.97 o
   1   6  -9     3326.62     3118.88    174.05 o
   2   6  -9     1921.25     1864.07    118.67 o
   3   6  -9     8806.33     8696.73    301.06 o
   4   6  -9     9402.02     9481.42    265.60 o
   5   6  -9      839.55      949.39     85.53 o
   6   6  -9        8.36        4.51     28.52 o
   7   6  -9     1809.03     1874.01    119.72 o
   8   6  -9     2316.17     2345.58    117.31 o
   9   6  -9      517.77      475.36     57.36 o
  10   6  -9     2253.91     2359.91    147.14 o
   1   7  -9      726.39      777.56     90.07 o
   2   7  -9       45.03       28.14     43.29 o
   3   7  -9      243.50      279.30     76.26 o
   4   7  -9     4278.36     4219.38    256.73 o
   5   7  -9     1420.48     1467.96    129.08 o
   6   7  -9       21.85      -16.42     55.26 o
   7   7  -9      106.66       73.29     61.02 o
   1   8  -9     1078.27     1046.19    120.69 o
   2   8  -9      231.38      249.72     71.87 o
   3   8  -9      388.66      361.42     98.35 o
   4   8  -9     4944.41     5213.10    281.00 o
   0   0  -8   165812.09   152398.58   7038.29 o
   2   0  -8     6488.08     6246.08    114.09 o
   4   0  -8     3449.50     3460.13     62.26 o
   6   0  -8     8429.82     8229.14    120.35 o
   8   0  -8    10200.45    10123.19    101.45 o
  10   0  -8     4404.30     4206.28     45.78 o
  12   0  -8     2215.81     2166.39    157.99 o
   0   1  -8    86532.41    82994.29   1853.21 o
   1   1  -8     7449.54     7448.51     83.90 o
   2   1  -8      689.04      721.95     16.55 o
   3   1  -8       12.71       11.69      8.02 o
   4   1  -8      925.93      911.99     21.43 o
   5   1  -8     1266.05     1207.46     24.21 o
   6   1  -8    19775.48    19003.45    263.66 o
   7   1  -8    23297.04    22742.59    369.10 o
   8   1  -8     5138.25     4941.94     88.23 o
   9   1  -8      400.02      419.26     22.47 o
  10   1  -8      331.33      306.25     32.77 o
  11   1  -8      172.26      165.49     15.59 o
  12   1  -8     1371.75     1335.85     32.89 o
  13   1  -8      223.40      237.10     66.16 o
   0   2  -8    27252.05    26772.90    611.61 o
   1   2  -8    11080.96    10879.51    162.92 o
   2   2  -8      419.82      434.57     21.35 o
   3   2  -8      325.40      349.59     16.81 o
   4   2  -8     2752.15     2779.13     50.59 o
   5   2  -8      363.68      401.69     20.33 o
   6   2  -8     5877.77     5800.42    115.64 o
   7   2  -8    40693.85    39723.75    831.73 o
   8   2  -8      726.29      767.11     50.93 o
   9   2  -8       33.57       30.19     17.03 o
  10   2  -8     3483.71     3511.65     76.51 o
  11   2  -8     2149.30     2162.72     60.48 o
  12   2  -8       77.40       68.57     16.31 o
  13   2  -8     2543.23     2488.20     61.53 o
  14   2  -8     3984.69     4154.91    230.58 o
   0   3  -8      799.21      866.48     38.85 o
   1   3  -8    18157.58    17970.47    285.51 o
   2   3  -8      421.75      408.30     22.28 o
   3   3  -8      332.95      341.48     25.80 o
   4   3  -8     5403.97     5430.37     90.19 o
   5   3  -8      799.17      787.19     44.86 o
   6   3  -8     4775.79     4809.51    121.77 o
   7   3  -8    46254.52    44971.35   1042.55 o
   8   3  -8      347.87      294.99     34.24 o
   9   3  -8      450.17      491.58     38.42 o
  10   3  -8      760.93      848.16     56.58 o
  11   3  -8     2458.44     2290.40     66.70 o
  12   3  -8      346.85      340.06     33.65 o
  13   3  -8     2575.05     2535.61     91.30 o
  14   3  -8      137.86       80.93     55.81 o
   0   4  -8     8435.84     8369.37    230.07 o
   1   4  -8     3750.45     3889.79     75.65 o
   2   4  -8      246.88      265.21     23.48 o
   3   4  -8      390.00      390.22     43.16 o
   4   4  -8      214.50      208.56     27.95 o
   5   4  -8      269.54      307.89     38.24 o
   6   4  -8      872.04      926.34     55.36 o
   7   4  -8    14651.76    14522.24    330.95 o
   8   4  -8     1701.46     1601.13     81.52 o
   9   4  -8       43.66       41.65     27.75 o
  10   4  -8      177.01      130.08     29.35 o
  11   4  -8     2851.78     2731.15     91.01 o
  12   4  -8      535.36      509.06     47.79 o
  13   4  -8     8543.31     8148.12    225.95 o
   0   5  -8    14027.38    13499.97    365.87 o
   1   5  -8     5881.15     5734.43    139.70 o
   2   5  -8      674.42      631.74     53.82 o
   3   5  -8       61.86       60.05     28.55 o
   4   5  -8     4931.47     4884.54    140.82 o
   5   5  -8      497.29      503.56     43.61 o
   6   5  -8     1583.82     1498.89     75.83 o
   7   5  -8     5300.09     5283.40    150.04 o
   8   5  -8      452.34      470.29     57.49 o
   9   5  -8      155.81      188.40     34.77 o
  10   5  -8      524.70      518.71     53.27 o
  11   5  -8     8217.11     7959.89    212.17 o
  12   5  -8     1053.59     1018.36     78.77 o
   0   6  -8     4900.62     4902.51    265.61 o
   1   6  -8     2438.61     2394.59    124.28 o
   2   6  -8      524.52      544.97    117.50 o
   3   6  -8      573.13      647.85     74.62 o
   4   6  -8     1963.42     2133.10    122.04 o
   5   6  -8      261.96      284.11     44.31 o
   6   6  -8     1862.39     1826.33     96.94 o
   7   6  -8     2169.91     2163.24    111.75 o
   8   6  -8     1280.80     1386.23     89.11 o
   9   6  -8      455.82      440.22     54.68 o
  10   6  -8     4940.34     4751.16    153.01 o
   0   7  -8     4598.29     4350.55    282.40 o
   1   7  -8     1013.74     1098.25    120.61 o
   2   7  -8      486.04      585.04     79.24 o
   3   7  -8     1249.35     1301.38    132.44 o
   4   7  -8      165.42      174.53     57.94 o
   5   7  -8      260.73      255.34     79.82 o
   6   7  -8     6049.93     6209.32    269.51 o
   7   7  -8      539.38      572.21    103.27 o
   8   7  -8      229.58      191.99     68.49 o
   0   8  -8     2497.72     2233.53    231.06 o
   1   8  -8      441.70      373.13     82.04 o
   2   8  -8      156.87      276.65     70.48 o
   3   8  -8     1337.76     1469.50    140.32 o
   4   8  -8     2540.14     2750.56    222.41 o
   5   8  -8     1180.25     1400.79    166.87 o
   2   0  -7    22357.53    21961.66    424.56 o
   4   0  -7     9643.07     9769.23    139.63 o
   6   0  -7     3424.53     3241.08     47.13 o
   8   0  -7    22384.80    22211.59    260.22 o
  10   0  -7    11850.55    11726.43    135.65 o
  12   0  -7      269.09      629.97     79.98 o
   1   1  -7     1228.79     1250.95     26.63 o
   2   1  -7     2343.87     2326.38     35.41 o
   3   1  -7     2205.03     2221.13     39.35 o
   4   1  -7      272.47      289.42     10.74 o
   5   1  -7     1960.71     1909.79     34.99 o
   6   1  -7      201.21      213.88     17.29 o
   7   1  -7     4337.60     4242.52     79.58 o
   8   1  -7    11289.56    11274.80    160.37 o
   9   1  -7     3407.82     3313.31     59.54 o
  10   1  -7     6863.33     6776.55     90.87 o
  11   1  -7      588.87      592.23     41.18 o
  12   1  -7      425.40      450.97     35.03 o
  13   1  -7       29.62       34.46     16.47 o
  14   1  -7    11610.55    11150.87    496.67 o
  15   1  -7     3230.71     2759.82    198.47 o
   1   2  -7     2564.61     2485.36     59.72 o
   2   2  -7     5810.52     5792.68     88.20 o
   3   2  -7     1850.37     1814.71     76.87 o
   4   2  -7    15246.39    15090.04    211.51 o
   5   2  -7     1668.54     1655.28     29.22 o
   6   2  -7     2083.36     2084.47     60.75 o
   7   2  -7     7268.12     7160.30    152.26 o
   8   2  -7     6340.20     6076.81    134.66 o
   9   2  -7     7150.57     6954.60    120.81 o
  10   2  -7     6423.25     6392.66    107.43 o
  11   2  -7      408.83      509.86     34.30 o
  12   2  -7       38.66       73.09     16.52 o
  13   2  -7     1915.74     1915.78     53.73 o
  14   2  -7     3577.13     3570.75     98.59 o
  15   2  -7     5416.52     5211.57    309.06 o
   1   3  -7     6927.99     6885.27    103.05 o
   2   3  -7     3554.55     3437.61     59.01 o
   3   3  -7    21915.77    22373.95    339.42 o
   4   3  -7    15970.25    15935.81    307.52 o
   5   3  -7     4138.18     4075.51    113.00 o
   6   3  -7     1633.60     1646.64     60.71 o
   7   3  -7     8827.22     8616.05    179.75 o
   8   3  -7     1837.17     1784.56     66.02 o
   9   3  -7     4686.51     4608.24    113.03 o
  10   3  -7     7340.22     7259.05    150.63 o
  11   3  -7     1262.64     1200.00     50.68 o
  12   3  -7      351.60      359.85     38.33 o
  13   3  -7      129.10      131.20     30.50 o
  14   3  -7       87.27      132.47     29.63 o
   1   4  -7     6809.43     6748.52    118.72 o
   2   4  -7     6157.48     5821.21    134.14 o
   3   4  -7    12415.40    12164.76    241.94 o
   4   4  -7      783.74      777.56     51.08 o
   5   4  -7       66.62       78.35     26.02 o
   6   4  -7     1018.65      995.46     64.20 o
   7   4  -7     1702.08     1677.14     70.06 o
   8   4  -7      741.45      810.18     51.64 o
   9   4  -7     1393.31     1441.60     90.07 o
  10   4  -7      431.18      463.21     47.14 o
  11   4  -7     2751.78     2719.64     88.94 o
  12   4  -7      446.18      404.29     47.25 o
  13   4  -7      893.23      877.41     65.03 o
   1   5  -7     5288.78     5200.12    189.08 o
   2   5  -7     3396.15     3208.85     93.87 o
   3   5  -7    20513.61    20203.22    446.79 o
   4   5  -7     1104.27     1127.26     75.79 o
   5   5  -7       20.68       22.02     22.49 o
   6   5  -7       64.58       47.91     29.74 o
   7   5  -7     1289.85     1268.44     69.08 o
   8   5  -7      350.32      358.21     38.17 o
   9   5  -7       71.63      107.77     30.44 o
  10   5  -7       26.59       30.31     36.75 o
  11   5  -7     4610.82     4553.58    192.15 o
  12   5  -7     3301.72     3333.83    129.46 o
   1   6  -7     2474.74     2437.99    124.28 o
   2   6  -7     4236.12     4240.53    169.29 o
   3   6  -7    17640.63    17230.26    499.17 o
   4   6  -7    15388.50    15563.83    500.82 o
   5   6  -7     1627.33     1636.02    127.68 o
   6   6  -7      129.75      245.08     50.36 o
   7   6  -7      168.21      187.97     53.95 o
   8   6  -7     2036.83     1995.10    137.89 o
   9   6  -7      213.16      219.80     48.65 o
  10   6  -7     5681.13     5409.33    201.70 o
  11   6  -7     2615.87     2528.48    143.97 o
   1   7  -7      947.50      980.02    101.23 o
   2   7  -7      463.19      553.60     78.99 o
   3   7  -7      803.57     1050.73    179.71 o
   4   7  -7     7947.53     8042.64    296.04 o
   5   7  -7     3420.69     3562.66    187.35 o
   6   7  -7      322.84      250.51     40.66 o
   7   7  -7      834.51      946.08    106.39 o
   8   7  -7      829.15      832.19     81.35 o
   9   7  -7      983.39      968.81     97.96 o
   1   8  -7      340.95      417.62     74.36 o
   2   8  -7       58.52       48.76     58.61 o
   3   8  -7      283.87      345.10     93.42 o
   4   8  -7     7520.60     7620.46    333.69 o
   5   8  -7     1895.68     2014.75    166.50 o
   6   8  -7       49.74       18.04     43.52 o
   0   0  -6   121032.53   111371.50   4437.44 o
   2   0  -6     1517.39     1591.30     31.55 o
   4   0  -6    15144.97    15134.26    216.06 o
   6   0  -6    22589.45    22169.72    347.90 o
   8   0  -6     8100.13     8037.27     84.38 o
  10   0  -6     4092.96     4081.77     56.23 o
  12   0  -6     2014.51     2059.01     48.14 o
  14   0  -6     9567.36     9433.76    402.87 o
   0   1  -6    63339.27    60806.07   1171.01 o
   1   1  -6     1657.48     1629.35     23.99 o
   2   1  -6     1709.75     1689.24     24.18 o
   3   1  -6      104.52      121.00     11.40 o
   4   1  -6      165.85      213.72     21.22 o
   5   1  -6     3746.87     3742.17     44.65 o
   6   1  -6    13190.20    12790.08    216.02 o
   7   1  -6     7392.18     7507.64    114.81 o
   8   1  -6     2148.92     2184.28     43.13 o
   9   1  -6      193.52      200.89     18.13 o
  10   1  -6     2193.29     2148.17     23.00 o
  11   1  -6     3367.70     3372.61     38.59 o
  12   1  -6      675.26      691.82     15.20 o
  13   1  -6      238.93      205.05     25.61 o
  14   1  -6     8677.12     8872.28    202.02 o
  15   1  -6      493.77      466.06    135.28 o
   0   2  -6    25605.65    25229.89    695.14 o
   1   2  -6    10693.09    10637.41    144.35 o
   2   2  -6     2120.08     2085.03     33.56 o
   3   2  -6       15.66       32.71     11.30 o
   4   2  -6     8828.79     8738.25    111.39 o
   5   2  -6     2348.17     2217.59     59.74 o
   6   2  -6    10816.34    10697.46    200.25 o
   7   2  -6    19316.72    19448.62    371.56 o
   8   2  -6     2290.36     2276.05     55.95 o
   9   2  -6      165.09      194.48     21.53 o
  10   2  -6     1354.40     1422.62     46.28 o
  11   2  -6      193.14      229.76     24.36 o
  12   2  -6     1995.91     2052.85     55.17 o
  13   2  -6     3212.93     3210.27     70.20 o
  14   2  -6     2570.11     2562.03     72.19 o
  15   2  -6      433.42      625.55    208.89 o
   0   3  -6    12914.62    13119.91    267.93 o
   1   3  -6     8770.37     8835.19    126.15 o
   2   3  -6     4435.58     4469.16     69.97 o
   3   3  -6      569.81      575.18     35.50 o
   4   3  -6     4654.90     4554.27     91.57 o
   5   3  -6     8202.31     8005.32    152.18 o
   6   3  -6     4864.65     4783.81    116.63 o
   7   3  -6    28283.96    28163.14    580.99 o
   8   3  -6      511.30      531.65     30.39 o
   9   3  -6      214.29      259.55     25.72 o
  10   3  -6      629.95      675.12     50.17 o
  11   3  -6    13659.35    13418.99    224.96 o
  12   3  -6     1691.77     1702.03     55.95 o
  13   3  -6     2839.16     2851.91     73.54 o
  14   3  -6     1614.72     1654.09     74.11 o
   0   4  -6     9266.63     8928.33    200.03 o
   1   4  -6    10671.44    10710.56    211.32 o
   2   4  -6      352.77      418.38     30.65 o
   3   4  -6      229.52      239.54     30.19 o
   4   4  -6      499.96      495.23     34.36 o
   5   4  -6     1365.81     1333.38     51.55 o
   6   4  -6     1585.32     1526.84     32.04 o
   7   4  -6    22289.50    21977.38    461.27 o
   8   4  -6     1207.30     1190.89     52.33 o
   9   4  -6      547.02      576.92     42.61 o
  10   4  -6      580.57      616.90     44.81 o
  11   4  -6     1590.22     1546.81     64.90 o
  12   4  -6      427.36      440.35     49.17 o
  13   4  -6     7413.08     7184.88    185.22 o
  14   4  -6     1033.13      973.18     90.36 o
   0   5  -6     1145.19     1109.85     94.79 o
   1   5  -6     5882.94     5973.63    178.39 o
   2   5  -6      638.01      694.35     38.53 o
   3   5  -6       78.30       83.57     18.42 o
   4   5  -6      965.26     1002.56     42.49 o
   5   5  -6      650.84      636.97     45.35 o
   6   5  -6     1037.23     1048.04     36.21 o
   7   5  -6    11545.78    11312.37    209.53 o
   8   5  -6     1692.71     1662.34     48.73 o
   9   5  -6       24.74       19.61     13.24 o
  10   5  -6      537.98      570.49     55.61 o
  11   5  -6     6696.28     6672.56    216.77 o
  12   5  -6     1170.84     1202.90     70.99 o
  13   5  -6     4698.20     4558.97    144.28 o
   0   6  -6    20645.71    20450.35    816.59 o
   1   6  -6     1506.07     1494.14     69.34 o
   2   6  -6     1142.11     1190.32     63.66 o
   3   6  -6      318.76      303.84     43.80 o
   4   6  -6     2474.14     2292.16    112.79 o
   5   6  -6     2288.14     2241.00     74.24 o
   6   6  -6     3941.50     3783.70    131.09 o
   7   6  -6     4867.81     4650.55    260.15 o
   8   6  -6     1230.17     1220.47     60.57 o
   9   6  -6      797.85      801.70     71.34 o
  10   6  -6     2806.50     2736.80    123.58 o
  11   6  -6     7503.94     7313.87    296.53 o
   0   7  -6     5153.36     5219.47    306.10 o
   1   7  -6     1140.03     1147.07     80.03 o
   2   7  -6      342.06      400.99     47.91 o
   3   7  -6      800.44      823.57     75.19 o
   4   7  -6     1370.05     1304.14     78.81 o
   5   7  -6      109.29      117.62     37.13 o
   6   7  -6     4471.67     4744.37    165.52 o
   7   7  -6     1219.70     1298.09     75.57 o
   8   7  -6     1580.87     1497.32    102.01 o
   9   7  -6     1096.33     1152.55    120.59 o
  10   7  -6     1049.62      908.95    158.15 o
   0   8  -6    10827.36    11329.60    587.51 o
   1   8  -6      406.02      365.08     60.33 o
   2   8  -6       38.47       50.29     36.42 o
   3   8  -6      320.47      344.21     68.32 o
   4   8  -6      964.19     1007.38     74.27 o
   5   8  -6     3367.71     3332.80    156.10 o
   6   8  -6     4111.95     4180.42    158.77 o
   7   8  -6       29.97       26.35     50.73 o
   0   9  -6     4517.48     4702.07    378.18 o
   1   9  -6      557.28      483.69     85.68 o
   2   9  -6      545.78      429.30     76.92 o
   2   0  -5     4859.32     4917.88     79.24 o
   4   0  -5   104624.05   100799.30   2312.94 o
   6   0  -5      171.92      195.06     10.65 o
   8   0  -5    10356.56    10511.50    117.95 o
  10   0  -5    37033.70    36969.18    560.30 o
  12   0  -5      501.92      524.08     54.41 o
  14   0  -5     4606.05     4805.24    187.23 o
  16   0  -5      491.48      311.04    123.43 o
   1   1  -5      345.65      366.90     13.88 o
   2   1  -5     2972.89     2909.66     35.82 o
   3   1  -5    48296.37    45523.22   1155.24 o
   4   1  -5    34244.59    33955.80    473.96 o
   5   1  -5     1202.19     1211.95     56.23 o
   6   1  -5     2103.89     2064.23     45.97 o
   7   1  -5        6.54        6.55      1.62 o
   8   1  -5      249.08      301.66      8.97 o
   9   1  -5      598.77      610.67     12.16 o
  10   1  -5    17835.19    17670.04    187.28 o
  11   1  -5     6117.85     6130.90     69.79 o
  12   1  -5       14.89       22.39      9.85 o
  13   1  -5       64.46       43.22     12.62 o
  14   1  -5     3999.70     4022.24    104.56 o
  15   1  -5      101.77      101.48     31.37 o
  16   1  -5     1419.35     1417.93    197.48 o
   1   2  -5      718.35      711.16     32.35 o
   2   2  -5      575.00      597.76     18.64 o
   3   2  -5    20474.43    20615.45    281.71 o
   4   2  -5    23306.93    22867.42    401.62 o
   5   2  -5      160.75      183.75     19.52 o
   6   2  -5     1163.05     1264.55     41.99 o
   7   2  -5     1121.76     1101.22     30.54 o
   8   2  -5     5195.48     5230.66     97.39 o
   9   2  -5      394.55      415.35     17.66 o
  10   2  -5    16959.35    16820.14    187.36 o
  11   2  -5    11394.35    11358.56    132.94 o
  12   2  -5      147.06      126.08     10.05 o
  13   2  -5     3425.43     3481.94     69.59 o
  14   2  -5     4297.37     4328.75     90.29 o
  15   2  -5      334.95      342.85     39.19 o
   1   3  -5     1320.97     1315.65     28.98 o
   2   3  -5    10716.29    10630.75    150.56 o
   3   3  -5    97267.70    91285.54   2153.65 o
   4   3  -5     5100.41     4954.87     70.63 o
   5   3  -5     1598.10     1628.62     30.22 o
   6   3  -5      906.29      908.97     20.36 o
   7   3  -5     2111.99     2105.01     28.12 o
   8   3  -5     2350.83     2243.31     50.64 o
   9   3  -5     3036.12     2926.93     42.88 o
  10   3  -5     6240.90     6158.33     84.22 o
  11   3  -5     9881.97     9515.67    113.72 o
  12   3  -5      724.72      748.36     42.08 o
  13   3  -5      451.62      421.45     35.81 o
  14   3  -5     3260.35     3236.55     88.08 o
  15   3  -5     1310.21     1268.48     61.74 o
   1   4  -5     2502.04     2595.56     56.30 o
   2   4  -5       29.51       24.97     14.44 o
   3   4  -5    10672.57    10781.05    169.69 o
   4   4  -5     7450.20     7324.08    111.68 o
   5   4  -5      125.45      140.35     31.11 o
   6   4  -5      442.30      428.85     20.26 o
   7   4  -5     5776.40     5626.49     91.49 o
   8   4  -5      849.38      874.20     34.46 o
   9   4  -5     2757.71     2696.86     55.13 o
  10   4  -5     1559.26     1511.90     35.05 o
  11   4  -5     3868.38     3868.95     78.40 o
  12   4  -5      180.85      135.88     31.33 o
  13   4  -5     1927.22     1976.56     80.34 o
  14   4  -5      774.91      802.46     61.24 o
   1   5  -5     1487.23     1403.39     55.79 o
   2   5  -5      242.09      284.39     30.82 o
   3   5  -5    14882.85    14703.69    280.04 o
   4   5  -5     1440.34     1420.73     60.06 o
   5   5  -5      111.36      140.48     19.02 o
   6   5  -5     2251.91     2191.83     55.30 o
   7   5  -5     4971.68     4944.71    100.70 o
   8   5  -5     2423.09     2407.15     56.70 o
   9   5  -5     2877.92     2841.83     76.50 o
  10   5  -5     1458.14     1475.16     47.01 o
  11   5  -5      646.21      742.47     60.86 o
  12   5  -5      849.02      831.36    109.61 o
  13   5  -5      310.29      271.96     52.29 o
   1   6  -5     4086.38     3875.86     96.90 o
   2   6  -5     5396.99     5318.11    149.30 o
   3   6  -5    10954.50    10713.44    233.90 o
   4   6  -5    12544.29    12618.16    324.54 o
   5   6  -5       89.57       80.94     26.58 o
   6   6  -5     1706.63     1756.94     87.66 o
   7   6  -5     2734.94     2731.84     77.54 o
   8   6  -5     1374.85     1373.91     71.97 o
   9   6  -5     2538.37     2578.18    110.60 o
  10   6  -5     6694.48     6756.35    333.62 o
  11   6  -5      659.50      584.23     73.49 o
  12   6  -5      226.88      218.70     52.56 o
   1   7  -5     2227.05     2092.31     86.10 o
   2   7  -5     2508.54     2520.28    128.98 o
   3   7  -5      106.43      167.43     39.43 o
   4   7  -5     5297.57     5555.77    154.84 o
   5   7  -5      331.82      378.03     44.43 o
   6   7  -5      165.72      198.64     35.49 o
   7   7  -5      216.43      231.56     38.99 o
   8   7  -5      994.90     1038.73     76.23 o
   9   7  -5      317.66      295.20     56.40 o
  10   7  -5     7113.79     7306.98    340.98 o
   1   8  -5     1329.45     1369.60     78.86 o
   2   8  -5     1324.15     1288.48     76.64 o
   3   8  -5     4486.04     4804.61    214.44 o
   4   8  -5     3421.35     3534.28    188.67 o
   5   8  -5      348.67      340.35     48.39 o
   6   8  -5       29.16       35.61     36.61 o
   7   8  -5      243.20      215.58     43.73 o
   8   8  -5     2039.01     2232.61    151.04 o
   1   9  -5      844.03      836.10     86.93 o
   2   9  -5      465.38      480.99     66.62 o
   3   9  -5     1859.75     1966.43    122.87 o
   4   9  -5     4572.82     4638.06    259.87 o
   0   0  -4    24069.12    23422.46    548.02 o
   2   0  -4      135.31      171.55     10.76 o
   4   0  -4    40237.61    39920.69    668.88 o
   6   0  -4    28587.25    28133.02    332.30 o
   8   0  -4      980.30      964.36     21.46 o
  10   0  -4    12365.36    12435.04    202.05 o
  12   0  -4     3853.71     3966.03    108.66 o
  14   0  -4     2298.63     2259.50     67.10 o
  16   0  -4       46.65       57.27     46.41 o
   0   1  -4     1743.17     1973.30     51.84 o
   1   1  -4     3325.56     3314.71     41.62 o
   2   1  -4      193.57      198.69     13.60 o
   3   1  -4       62.13       76.48     15.53 o
   4   1  -4    21728.95    21233.16    328.55 o
   5   1  -4     3883.93     3952.45     68.32 o
   6   1  -4    25454.67    25236.90    264.67 o
   7   1  -4     1471.71     1434.55     16.56 o
   8   1  -4     1222.07     1224.92     20.01 o
   9   1  -4       64.30       70.90      8.52 o
  10   1  -4     1661.07     1664.79     33.21 o
  11   1  -4    18261.50    18317.28    206.22 o
  12   1  -4      502.07      498.19     18.51 o
  13   1  -4     2131.39     2191.14     46.73 o
  14   1  -4     1563.37     1549.85     43.98 o
  15   1  -4      285.14      220.45     39.21 o
  16   1  -4      738.18      802.23     73.27 o
   0   2  -4    47574.48    46266.00   1142.93 o
   1   2  -4     1197.88     1230.65     20.51 o
   2   2  -4     4879.20     4866.48     62.90 o
   3   2  -4      739.35      727.85     13.02 o
   4   2  -4     6971.50     6811.84     76.44 o
   5   2  -4     3343.83     3353.63     49.28 o
   6   2  -4     4039.66     4110.60     53.71 o
   7   2  -4     3398.58     3295.85     50.96 o
   8   2  -4      507.01      518.35     19.93 o
   9   2  -4      943.78      979.67     23.57 o
  10   2  -4     1531.09     1589.20     27.69 o
  11   2  -4    14800.68    14580.99    168.65 o
  12   2  -4     3117.86     3134.80     48.68 o
  13   2  -4     7995.47     8057.21    103.55 o
  14   2  -4     1825.08     1822.72     55.48 o
  15   2  -4      260.48      233.76     32.04 o
  16   2  -4       32.90       33.50     28.99 o
   0   3  -4    22957.10    23226.33    385.06 o
   1   3  -4    18748.33    18630.71    258.98 o
   2   3  -4    12339.79    12248.75    168.37 o
   3   3  -4      459.00      457.89     17.53 o
   4   3  -4     5005.24     4893.57     71.71 o
   5   3  -4     7562.33     7325.56    105.93 o
   6   3  -4      895.25      935.00     50.55 o
   7   3  -4     7776.96     7997.44    114.88 o
   8   3  -4     1761.88     1698.37     41.47 o
   9   3  -4      414.35      407.64     18.66 o
  10   3  -4      236.94      251.04     17.36 o
  11   3  -4    33384.98    32890.36    479.61 o
  12   3  -4     2263.97     2295.34     50.60 o
  13   3  -4     6115.71     6247.95     89.79 o
  14   3  -4     1577.20     1627.35     67.55 o
  15   3  -4       95.63      149.15     29.00 o
   0   4  -4    15127.67    14693.42    332.62 o
   1   4  -4    12582.69    12369.72    189.25 o
   2   4  -4     5582.00     5655.50     93.33 o
   3   4  -4     2668.06     2679.28     53.80 o
   4   4  -4     5775.16     5602.94     89.32 o
   5   4  -4     2691.90     2707.42     55.93 o
   6   4  -4     2391.98     2392.75     54.30 o
   7   4  -4    18213.23    17972.39    258.55 o
   8   4  -4      754.28      749.59     26.62 o
   9   4  -4       39.24       62.94     17.12 o
  10   4  -4      548.51      545.81     28.28 o
  11   4  -4     4271.64     4351.49     86.93 o
  12   4  -4       88.33       83.83     17.78 o
  13   4  -4     7454.84     7398.93    156.79 o
  14   4  -4      446.87      390.77     69.74 o
   0   5  -4      922.77      972.77     84.92 o
   1   5  -4    10181.31     9956.81    177.55 o
   2   5  -4     1989.41     1968.69     52.46 o
   3   5  -4      509.56      499.29     33.87 o
   4   5  -4       81.16       81.81     24.92 o
   5   5  -4     4075.93     3953.67    124.97 o
   6   5  -4     2867.60     2867.81     74.12 o
   7   5  -4    30983.67    30310.13    577.65 o
   8   5  -4      659.92      625.46     33.88 o
   9   5  -4      294.61      273.72     29.93 o
  10   5  -4       36.80       16.34     19.62 o
  11   5  -4     1903.43     1861.46     72.28 o
  12   5  -4      854.88      858.18     84.74 o
  13   5  -4     1846.21     1986.41    111.11 o
   0   6  -4    11217.92    11153.69    329.16 o
   1   6  -4     1580.57     1562.52     58.83 o
   2   6  -4      110.11      114.63     27.67 o
   3   6  -4      372.09      383.81     38.36 o
   4   6  -4     6685.07     6610.75    158.54 o
   5   6  -4     5973.10     5901.57    140.65 o
   6   6  -4     3480.43     3547.32     91.38 o
   7   6  -4    19143.26    18853.63    396.92 o
   8   6  -4     6014.28     5938.17    139.65 o
   9   6  -4     2138.23     2150.07     95.29 o
  10   6  -4      305.42      206.74     33.71 o
  11   6  -4     1660.35     1645.03     96.14 o
  12   6  -4     2038.46     2107.27    147.00 o
   0   7  -4    21542.88    21073.19    655.56 o
   1   7  -4     1787.65     1812.48     74.56 o
   2   7  -4     1282.26     1270.86     69.32 o
   3   7  -4       68.49       62.79     26.71 o
   4   7  -4      451.10      476.32     56.19 o
   5   7  -4     1357.61     1274.85     64.35 o
   6   7  -4     2603.66     2612.48    109.85 o
   7   7  -4      947.03      938.21     56.64 o
   8   7  -4     1663.07     1656.88    105.47 o
   9   7  -4     1856.76     1853.42     92.07 o
  10   7  -4      145.61      138.36     47.27 o
  11   7  -4      166.68      161.43     54.42 o
   0   8  -4    16369.96    16173.65    528.76 o
   1   8  -4     2686.54     2658.26    106.41 o
   2   8  -4      234.72      220.66     45.56 o
   3   8  -4       69.55       83.30     33.27 o
   4   8  -4      638.54      617.40     57.96 o
   5   8  -4     3623.42     3662.67    145.89 o
   6   8  -4     2214.61     2199.85     95.57 o
   7   8  -4      433.61      399.00     51.56 o
   8   8  -4     1233.85     1197.95     99.76 o
   0   9  -4    10154.84    10215.23    774.13 o
   1   9  -4     4082.60     4371.32    175.02 o
   2   9  -4     1358.68     1484.62    100.70 o
   3   9  -4      103.89      133.92     37.84 o
   4   9  -4      953.45      856.27     86.16 o
   5   9  -4      228.02      244.93     50.19 o
   2   0  -3     3899.14     3870.47    110.10 o
   4   0  -3   181202.39   164124.94   4240.55 o
   6   0  -3     3664.26     3755.05     37.67 o
   8   0  -3     6538.31     6251.52    172.15 o
  10   0  -3    34158.24    34925.22    658.96 o
  12   0  -3     1488.89     1503.55     51.69 o
  14   0  -3     5024.00     4998.69    117.64 o
  16   0  -3       26.60       28.56     27.19 o
   1   1  -3     2984.63     3053.96     36.34 o
   2   1  -3    12194.23    12171.94    179.03 o
   3   1  -3    58474.74    57115.87   1052.28 o
   4   1  -3    45983.71    44784.65    841.72 o
   5   1  -3     1077.97     1090.20     14.09 o
   6   1  -3      865.75      894.10     16.32 o
   7   1  -3      905.34      894.76     15.86 o
   8   1  -3      572.01      630.68     16.43 o
   9   1  -3     1474.29     1479.37     21.49 o
  10   1  -3    26004.11    25887.77    282.80 o
  11   1  -3    11748.40    11855.68    130.00 o
  12   1  -3      128.86      135.17     15.95 o
  13   1  -3      439.95      434.69     24.26 o
  14   1  -3     2643.79     2736.89     66.80 o
  15   1  -3      146.24      148.50     22.66 o
  16   1  -3     1961.08     2111.30     78.82 o
   1   2  -3     2387.99     2496.83     37.75 o
   2   2  -3     9189.41     9350.52    109.07 o
   3   2  -3    79690.04    76218.89   1487.35 o
   4   2  -3    33880.25    32993.03    470.48 o
   5   2  -3      188.36      209.44     12.68 o
   6   2  -3     1119.42     1119.60     23.49 o
   7   2  -3     2289.28     2204.96     37.61 o
   8   2  -3     2873.99     2802.92     42.78 o
   9   2  -3     2589.97     2568.52     41.48 o
  10   2  -3    15078.19    15114.54    193.64 o
  11   2  -3    17078.29    16595.47    206.66 o
  12   2  -3      521.75      550.79     23.93 o
  13   2  -3     1532.80     1526.62     35.65 o
  14   2  -3     5241.64     5265.00     86.05 o
  15   2  -3     2584.33     2714.99     81.46 o
  16   2  -3     1334.97     1334.39     76.29 o
   1   3  -3     4221.66     4186.93     55.29 o
   2   3  -3     4782.24     4754.82     62.33 o
   3   3  -3    80387.16    77085.45   1422.85 o
   4   3  -3     1344.88     1306.54     27.10 o
   5   3  -3      558.50      556.60     32.07 o
   6   3  -3      109.77      110.62     12.06 o
   7   3  -3    10527.97    10422.30    152.42 o
   8   3  -3     2678.12     2686.55     58.01 o
   9   3  -3      182.63      201.14     18.55 o
  10   3  -3     6215.25     6074.96     97.79 o
  11   3  -3    17691.29    17490.70    252.85 o
  12   3  -3      442.99      400.33     25.94 o
  13   3  -3     1905.90     1998.93     52.74 o
  14   3  -3     3529.16     3641.90     76.97 o
  15   3  -3     1190.76     1019.50     73.51 o
   1   4  -3     2098.82     2110.38     47.33 o
   2   4  -3     1823.09     1821.98     42.71 o
   3   4  -3    30829.19    30301.77    490.61 o
   4   4  -3    12727.71    12629.19    234.68 o
   5   4  -3     1014.00      992.88     30.98 o
   6   4  -3      546.22      556.40     22.49 o
   7   4  -3     2244.88     2230.68     55.28 o
   8   4  -3      677.52      666.36     33.69 o
   9   4  -3     7423.55     7326.15    123.97 o
  10   4  -3     1281.45     1347.60     40.73 o
  11   4  -3     3453.38     3400.60     80.37 o
  12   4  -3      274.90      242.02     33.10 o
  13   4  -3     1072.49     1043.35     44.87 o
  14   4  -3      973.59      966.48     73.30 o
  15   4  -3     1394.86     1408.52     90.15 o
   1   5  -3     3480.33     3431.37     76.72 o
   2   5  -3       52.69       53.34     22.52 o
   3   5  -3     9436.49     9463.78    171.82 o
   4   5  -3     2818.68     2878.70     67.49 o
   5   5  -3      354.40      375.38     32.62 o
   6   5  -3     2203.06     2264.35     59.09 o
   7   5  -3     9957.37     9795.13    194.91 o
   8   5  -3     3186.78     3176.19     77.60 o
   9   5  -3     3525.76     3528.85     96.71 o
  10   5  -3     1882.83     1884.93     66.78 o
  11   5  -3      953.15     1010.64     70.47 o
  12   5  -3     1373.82     1362.29     63.11 o
  13   5  -3      490.96      495.74     64.14 o
  14   5  -3      107.48       86.51     43.64 o
   1   6  -3     5262.68     5361.46    123.63 o
   2   6  -3     4400.49     4439.80    117.42 o
   3   6  -3     5783.11     5600.06    138.91 o
   4   6  -3    17600.12    17144.61    341.39 o
   5   6  -3      119.42      105.87     26.22 o
   6   6  -3     2403.45     2365.18     96.20 o
   7   6  -3     4070.30     3995.67    107.42 o
   8   6  -3      181.06      226.25     39.07 o
   9   6  -3     2614.16     2624.62     88.25 o
  10   6  -3     7470.34     7454.79    206.64 o
  11   6  -3      171.30      169.05     35.89 o
  12   6  -3       31.88       42.15     32.76 o
   1   7  -3     1162.12     1228.34     62.10 o
   2   7  -3     2141.82     2145.07     83.26 o
   3   7  -3     1974.08     2002.56     85.00 o
   4   7  -3     2708.21     2742.49     87.19 o
   5   7  -3       46.17       58.00     24.27 o
   6   7  -3      502.95      542.66     50.86 o
   7   7  -3      391.72      344.53     83.97 o
   8   7  -3      640.90      798.61     59.24 o
   9   7  -3     3171.54     3178.97    107.85 o
  10   7  -3     6888.57     6710.95    211.36 o
  11   7  -3       17.70       41.38     37.76 o
   1   8  -3     3989.04     4148.48    136.05 o
   2   8  -3     3244.19     3385.13    121.23 o
   3   8  -3     2831.67     2912.34     97.91 o
   4   8  -3     3601.82     3557.03    113.45 o
   5   8  -3       72.77       81.33     36.23 o
   6   8  -3      140.00      173.69     38.61 o
   7   8  -3      147.04       98.91     36.27 o
   8   8  -3     1612.55     1592.92    101.03 o
   9   8  -3      566.46      470.81     64.50 o
   1   9  -3      318.72      330.24     61.01 o
   2   9  -3      544.10      648.09     58.54 o
   3   9  -3       50.64       39.47     34.48 o
   4   9  -3     3346.73     3417.49    130.19 o
   5   9  -3     1197.17     1127.64     85.34 o
   0   0  -2   152090.31   125064.96   4657.64 o
   2   0  -2      678.88      742.99     39.00 o
   4   0  -2    47357.64    47533.31    679.75 o
   6   0  -2    53323.08    51119.26    715.49 o
   8   0  -2    18122.93    17869.19    242.49 o
  10   0  -2     6109.83     6278.32    108.66 o
  12   0  -2      454.62      455.29     37.81 o
  14   0  -2    10948.53    10976.20    240.80 o
  16   0  -2      178.10      193.12     50.17 o
   0   1  -2    81054.54    77845.09   1867.70 o
   1   1  -2     9755.18    10026.42     95.80 o
   2   1  -2     2486.53     2492.55     46.47 o
   3   1  -2      234.97      275.54      8.69 o
   4   1  -2     1733.28     1795.72     37.44 o
   5   1  -2     1571.28     1674.72     21.61 o
   6   1  -2    23836.23    23682.02    283.62 o
   7   1  -2     6877.09     6913.90     75.42 o
   8   1  -2     1552.41     1572.74     23.79 o
   9   1  -2      319.50      355.88     13.80 o
  10   1  -2     2630.78     2635.21     42.49 o
  11   1  -2     4754.87     4855.69     69.12 o
  12   1  -2     2470.04     2498.69     42.98 o
  13   1  -2     1358.57     1323.30     38.18 o
  14   1  -2     7100.54     7050.46    122.64 o
  15   1  -2      161.29      168.40     24.68 o
  16   1  -2     1446.46     1439.59     55.12 o
   0   2  -2    21991.36    22187.99    318.76 o
   1   2  -2      873.56      982.87     20.28 o
   2   2  -2     1891.59     1972.19     29.01 o
   3   2  -2       11.29       39.25     13.90 o
   4   2  -2    21890.65    21536.92    284.51 o
   5   2  -2      926.41      900.17     18.86 o
   6   2  -2    10707.50    10551.37    126.29 o
   7   2  -2     2217.80     2300.76     38.76 o
   8   2  -2     3095.98     3090.31     47.94 o
   9   2  -2      526.67      567.44     23.89 o
  10   2  -2     1785.09     1825.93     35.98 o
  11   2  -2     4297.67     4266.23     64.28 o
  12   2  -2      824.14      884.47     28.59 o
  13   2  -2     3261.01     3266.14     75.97 o
  14   2  -2     2679.68     2785.63     75.09 o
  15   2  -2      822.07      870.68     40.78 o
  16   2  -2       96.56       75.72     27.92 o
   0   3  -2    19661.71    19448.02    375.20 o
   1   3  -2    43826.50    41956.38    668.03 o
   2   3  -2     6535.90     6439.52     87.21 o
   3   3  -2      249.32      259.41     13.81 o
   4   3  -2     1024.71      980.28     25.67 o
   5   3  -2      578.16      594.37     26.67 o
   6   3  -2     1265.38     1260.45     37.57 o
   7   3  -2    38921.47    38094.23    583.25 o
   8   3  -2      781.85      808.85     27.65 o
   9   3  -2      252.85      253.36     23.01 o
  10   3  -2      230.26      269.87     23.53 o
  11   3  -2    12299.55    12294.11    186.40 o
  12   3  -2     1425.15     1455.64     38.93 o
  13   3  -2     6256.27     6369.15    100.45 o
  14   3  -2      841.39      847.19     36.69 o
  15   3  -2       52.35       30.94     23.46 o
   0   4  -2    14544.48    14482.09    323.47 o
   1   4  -2     7856.65     7761.85    116.98 o
   2   4  -2     2561.65     2541.87     57.29 o
   3   4  -2      672.75      674.56     30.25 o
   4   4  -2     2586.19     2564.28     55.58 o
   5   4  -2     2890.91     2758.47    103.04 o
   6   4  -2     3823.81     3753.43     69.71 o
   7   4  -2    22869.92    23011.23    372.29 o
   8   4  -2      941.01      944.58     40.09 o
   9   4  -2      132.15      131.27     19.88 o
  10   4  -2     1367.95     1327.79     52.22 o
  11   4  -2     5454.04     5542.65    120.97 o
  12   4  -2      261.90      258.70     27.48 o
  13   4  -2    12167.65    12315.13    199.02 o
  14   4  -2      387.73      307.55     56.53 o
  15   4  -2     1070.09     1091.96     68.23 o
   0   5  -2     1443.46     1541.68    116.51 o
   1   5  -2    18617.31    18361.21    301.63 o
   2   5  -2     1617.34     1607.40     58.29 o
   3   5  -2      248.38      294.36     26.55 o
   4   5  -2     1175.42     1110.29     46.89 o
   5   5  -2     2775.86     2637.42     68.06 o
   6   5  -2     1642.10     1742.62     50.99 o
   7   5  -2    25789.65    25350.82    445.06 o
   8   5  -2     1095.27     1105.31     51.02 o
   9   5  -2       46.61       41.72     22.87 o
  10   5  -2      246.79      221.83     34.69 o
  11   5  -2     5813.03     5853.91    136.24 o
  12   5  -2     1499.37     1532.17     65.88 o
  13   5  -2     7004.80     7044.63    173.68 o
  14   5  -2      292.61      169.29     50.88 o
   0   6  -2    19228.43    19529.66    506.14 o
   1   6  -2     4333.48     4213.77    115.15 o
   2   6  -2       89.39      125.61     24.58 o
   3   6  -2      448.45      458.35     36.59 o
   4   6  -2     1958.86     1943.86     58.86 o
   5   6  -2     1717.60     1747.32     62.60 o
   6   6  -2     2823.82     2739.46     73.12 o
   7   6  -2    14958.49    14937.85    339.84 o
   8   6  -2     1828.60     1793.88     73.22 o
   9   6  -2     1658.45     1670.91     67.41 o
  10   6  -2     2990.11     3009.03    127.31 o
  11   6  -2     3939.70     3878.35    117.40 o
  12   6  -2     1074.46     1110.45     71.31 o
  13   6  -2     3635.43     3462.74    239.98 o
   0   7  -2     9680.99     9784.64    515.43 o
   1   7  -2     1492.91     1520.69     68.36 o
   2   7  -2      439.43      464.93     42.87 o
   3   7  -2      490.91      490.83     39.72 o
   4   7  -2     2423.17     2377.46     79.39 o
   5   7  -2     1501.48     1559.92     63.42 o
   6   7  -2     5509.29     5523.80    166.60 o
   7   7  -2      422.76      399.77     52.88 o
   8   7  -2     1032.55     1088.89     71.12 o
   9   7  -2      946.06      982.43     62.23 o
  10   7  -2      587.91      594.96     55.66 o
  11   7  -2     1252.43     1158.79     83.45 o
   0   8  -2    13856.95    14252.43    524.81 o
   1   8  -2       95.61      119.47     50.57 o
   2   8  -2       43.93       42.69     28.57 o
   3   8  -2      481.94      496.62     49.71 o
   4   8  -2     1024.25     1011.34     66.37 o
   5   8  -2     2113.59     2130.54     90.89 o
   6   8  -2     3340.75     3183.59    105.25 o
   7   8  -2      401.14      321.98     82.64 o
   8   8  -2     1326.04     1392.01    101.26 o
   9   8  -2     2603.11     2555.83    137.42 o
   0   9  -2    12201.13    12593.90    386.00 o
   1   9  -2     4235.52     4320.82    137.58 o
   2   9  -2      520.47      555.16     63.40 o
   3   9  -2      409.70      450.47     56.22 o
   4   9  -2     1811.21     1819.56     96.44 o
   5   9  -2      744.43      807.93     83.52 o
   6   9  -2     4406.15     4467.65    272.47 o
   2   0  -1      145.48      189.81      8.76 o
   4   0  -1     5396.49     5406.64     75.82 o
   6   0  -1      115.60      303.48     24.98 o
   8   0  -1    68560.31    66832.88   1730.49 o
  10   0  -1    10373.09    10816.05    247.31 o
  12   0  -1      904.08      948.13     42.62 o
  14   0  -1    35369.76    35484.86    786.42 o
  16   0  -1      675.41      610.08     65.46 o
   1   1  -1     1649.23     1778.67     16.10 o
   2   1  -1    13228.99    13536.39    139.97 o
   3   1  -1     8703.50     9025.68     82.56 o
   4   1  -1     5694.07     5517.29     52.89 o
   5   1  -1     3517.46     3517.44     37.31 o
   6   1  -1     2332.66     2342.68     29.06 o
   7   1  -1     8374.87     8439.61     87.66 o
   8   1  -1     6967.92     7001.04     75.77 o
   9   1  -1     3208.46     3289.10     44.69 o
  10   1  -1    11274.84    11473.28    152.52 o
  11   1  -1      297.39      340.85     25.71 o
  12   1  -1      279.07      288.60     18.13 o
  13   1  -1      421.39      455.50     27.11 o
  14   1  -1     9436.24     9597.77    148.44 o
  15   1  -1     4077.48     4245.01     85.29 o
  16   1  -1     3086.57     3129.91     80.73 o
   1   2  -1      350.46      393.82     22.09 o
   2   2  -1     2799.34     2663.20     46.89 o
   3   2  -1     5719.35     5571.25     63.48 o
   4   2  -1    24853.66    24351.45    294.18 o
   5   2  -1     5090.83     5060.29     59.12 o
   6   2  -1      466.73      467.82     30.00 o
   7   2  -1     3430.09     3394.52     49.23 o
   8   2  -1    12606.65    12630.98    143.75 o
   9   2  -1    20555.06    20456.15    251.01 o
  10   2  -1    11137.34    11290.50    134.03 o
  11   2  -1      539.72      600.53     28.52 o
  12   2  -1       82.24       82.60     14.99 o
  13   2  -1     1163.73     1159.19     39.38 o
  14   2  -1     5633.22     5662.76    101.41 o
  15   2  -1     1056.05     1103.30     61.96 o
  16   2  -1      639.72      529.50     55.19 o
   1   3  -1    15314.83    15204.24    202.58 o
   2   3  -1     1197.07     1167.22     26.34 o
   3   3  -1    33553.50    32045.44    488.84 o
   4   3  -1    26250.22    25973.05    346.75 o
   5   3  -1     3308.27     3250.14     54.26 o
   6   3  -1     3217.32     3161.14     59.10 o
   7   3  -1    17382.08    17294.50    236.23 o
   8   3  -1     2388.45     2453.16     49.45 o
   9   3  -1     1408.73     1494.76     36.91 o
  10   3  -1     8889.24     8939.25    129.99 o
  11   3  -1     2166.75     2247.75     56.43 o
  12   3  -1      118.09      131.48     21.20 o
  13   3  -1     1063.55     1092.81     40.09 o
  14   3  -1      501.87      421.47     55.35 o
  15   3  -1    12718.98    12804.80    268.59 o
  16   3  -1      145.82      110.76     33.92 o
   1   4  -1    10139.27    10081.68    149.60 o
   2   4  -1     6211.09     6122.19     96.50 o
   3   4  -1    17450.63    17098.81    260.90 o
   4   4  -1     4868.86     4752.59     72.57 o
   5   4  -1      129.59      151.69     15.96 o
   6   4  -1     1580.29     1592.75     41.70 o
   7   4  -1     1654.78     1655.10     45.29 o
   8   4  -1     4842.01     4711.10     89.30 o
   9   4  -1     2364.73     2392.41     64.59 o
  10   4  -1     1464.89     1540.60     50.35 o
  11   4  -1     3864.35     3916.27    112.31 o
  12   4  -1      588.41      626.51     34.40 o
  13   4  -1      570.18      523.30     56.81 o
  14   4  -1     2818.85     2934.34     80.36 o
  15   4  -1     2433.21     2438.62     83.20 o
   1   5  -1     8730.55     8760.96    150.56 o
   2   5  -1    13383.43    13115.17    219.58 o
   3   5  -1    26080.58    24411.54    927.38 o
   4   5  -1      571.08      619.87     29.93 o
   5   5  -1      508.74      588.91     28.90 o
   6   5  -1      552.04      618.10     32.56 o
   7   5  -1     2564.05     2647.30     73.49 o
   8   5  -1     2363.56     2343.18     68.70 o
   9   5  -1     1475.03     1435.49     55.95 o
  10   5  -1     1551.18     1612.58     65.04 o
  11   5  -1     3174.42     3107.22     97.36 o
  12   5  -1     2628.53     2667.13     85.99 o
  13   5  -1      432.31      341.52     36.25 o
  14   5  -1       23.85       29.82     26.11 o
   1   6  -1     6988.67     6933.47    156.15 o
   2   6  -1     3644.36     3505.18    125.13 o
   3   6  -1    14686.41    14689.72    251.07 o
   4   6  -1    17688.96    17610.90    305.91 o
   5   6  -1     2571.93     2473.51     68.02 o
   6   6  -1     1244.33     1229.02     50.15 o
   7   6  -1     1917.16     1991.45     83.08 o
   8   6  -1     5076.49     4987.67    153.92 o
   9   6  -1      861.90      885.50     53.39 o
  10   6  -1     5700.74     5714.29    152.04 o
  11   6  -1     2776.20     2778.90     98.65 o
  12   6  -1     2519.62     2630.73    106.36 o
  13   6  -1       27.85       35.90     29.87 o
   1   7  -1       80.71      101.58     31.25 o
   2   7  -1     2813.69     2906.33     92.69 o
   3   7  -1     2150.58     2365.15     80.21 o
   4   7  -1    15899.21    15859.05    301.43 o
   5   7  -1     1966.67     1979.53     80.77 o
   6   7  -1      369.95      402.03     41.87 o
   7   7  -1      162.36      195.52     33.86 o
   8   7  -1      746.61      790.75     63.15 o
   9   7  -1      216.12      186.34     38.54 o
  10   7  -1     9766.61     9202.97    561.53 o
  11   7  -1      204.00      190.03     41.23 o
   1   8  -1      814.51      908.90     73.80 o
   2   8  -1      102.62      115.87     31.19 o
   3   8  -1      256.83      282.42     41.73 o
   4   8  -1     8610.93     8531.00    203.82 o
   5   8  -1     1444.76     1383.92    101.76 o
   6   8  -1      132.22       83.53     33.69 o
   7   8  -1     1361.78     1419.14     83.69 o
   8   8  -1      999.20     1021.67    102.53 o
   9   8  -1      482.83      415.91     61.83 o
   1   9  -1      238.16      220.63     45.43 o
   2   9  -1     1368.19     1409.11     70.44 o
   3   9  -1     3124.75     3224.07    126.11 o
   4   9  -1     1788.76     1779.08     91.50 o
   5   9  -1     2000.03     2102.79     97.45 o
   6   9  -1      200.77      208.94     48.78 o
   2   0   0     1193.40     1211.28     10.48 o
   4   0   0     5026.20     5183.46     58.62 o
   6   0   0    71771.27    67294.87   1308.72 o
   8   0   0    23695.42    24300.84    491.46 o
  10   0   0      297.99      356.71     25.02 o
  12   0   0        2.80       18.26     17.34 o
  14   0   0    27956.10    28562.22    603.26 o
  16   0   0      670.84      298.44    170.19 o
   1   1   0    11401.16    11808.83    174.54 o
   2   1   0     6745.74     7280.03     57.22 o
   3   1   0       14.16       35.88      6.06 o
   4   1   0     4612.67     4410.45     42.87 o
   5   1   0     8373.20     8337.82     86.40 o
   6   1   0    13834.14    13761.19    131.28 o
   7   1   0    40443.82    40035.82    467.29 o
   8   1   0    14484.77    14393.60    148.22 o
   9   1   0      430.67      472.63     17.92 o
  10   1   0     3377.25     3405.70     57.61 o
  11   1   0        5.63       18.43     11.40 o
  12   1   0     1093.00     1165.86     39.47 o
  13   1   0       12.40       35.05     13.57 o
  14   1   0    19833.58    20265.52    322.76 o
  15   1   0       91.94       90.66     23.12 o
  16   1   0     1499.11     1537.43     85.28 o
   0   2   0   117762.15    98294.02   2594.23 o
   1   2   0     4337.21     4382.77     54.07 o
   2   2   0      203.65      216.33      9.24 o
   3   2   0       56.02       56.89      7.21 o
   4   2   0      137.43      150.50      9.62 o
   5   2   0     1077.91     1073.44     20.55 o
   6   2   0    16253.24    16288.26    199.21 o
   7   2   0    44410.07    43893.02    644.44 o
   8   2   0      107.21      150.73     11.76 o
   9   2   0      265.01      315.41     19.71 o
  10   2   0     2600.25     2688.53     45.75 o
  11   2   0     1852.63     1844.16     38.14 o
  12   2   0      125.41      138.77     22.69 o
  13   2   0      192.37      226.21     27.73 o
  14   2   0     3878.08     3974.07     88.29 o
  15   2   0     1744.58     1756.42     85.80 o
  16   2   0      453.40      478.78     71.43 o
   0   3   0     8491.85     9014.96    434.46 o
   1   3   0    35323.58    33856.09    508.67 o
   2   3   0      171.63      193.98     21.37 o
   3   3   0     2014.26     1973.78     32.16 o
   4   3   0    17063.77    16712.34    207.41 o
   5   3   0     3302.38     3414.23     51.30 o
   6   3   0     5488.67     5372.94     80.99 o
   7   3   0    95541.67    91544.24   1892.56 o
   8   3   0      726.14      721.42     39.65 o
   9   3   0       65.53       84.67     17.96 o
  10   3   0      713.63      712.06     25.22 o
  11   3   0     3033.39     2933.86     58.29 o
  12   3   0       23.16       28.52     15.89 o
  13   3   0     4884.03     4985.53     85.74 o
  14   3   0       19.21        8.72     14.20 o
  15   3   0      104.52       84.72     31.25 o
  16   3   0     1112.75      795.97    240.44 o
   0   4   0    50724.52    48784.34   1943.23 o
   1   4   0    13027.88    12876.23    193.12 o
   2   4   0      323.44      343.29     20.37 o
   3   4   0      309.94      350.05     21.86 o
   4   4   0     2081.59     2014.38     43.20 o
   5   4   0     2756.21     2737.59     57.12 o
   6   4   0     1445.91     1445.50     36.80 o
   7   4   0    27579.56    27472.11    468.67 o
   8   4   0     7079.86     6892.09    142.12 o
   9   4   0       96.82       98.96     20.81 o
  10   4   0      420.55      447.35     39.09 o
  11   4   0     2765.38     2776.42     59.83 o
  12   4   0       49.06       46.55     15.56 o
  13   4   0    12884.44    12774.87    197.83 o
  14   4   0     2045.09     2139.92     74.47 o
  15   4   0      337.17      207.28     60.02 o
   0   5   0     2660.24     3032.32    120.46 o
   1   5   0    10493.18    10558.25    313.21 o
   2   5   0       93.55      119.74     19.48 o
   3   5   0      895.78      948.63     48.61 o
   4   5   0     2870.27     2781.24     64.47 o
   5   5   0      670.20      707.28     31.57 o
   6   5   0     1619.54     1537.19     51.62 o
   7   5   0    10946.73    10627.26    187.28 o
   8   5   0       57.66       62.09     22.04 o
   9   5   0      148.88      151.67     26.57 o
  10   5   0     4681.40     4782.64    125.03 o
  11   5   0    11439.80    11179.13    252.56 o
  12   5   0       44.44       32.26     19.28 o
  13   5   0    12746.82    12823.30    260.35 o
  14   5   0     2832.50     2897.81     96.99 o
   0   6   0    18635.76    18909.34    483.86 o
   1   6   0     6652.34     6544.75    124.35 o
   2   6   0     1522.80     1655.12     52.00 o
   3   6   0     1192.60     1224.30     46.62 o
   4   6   0      657.55      708.20     43.74 o
   5   6   0       24.64       12.41     16.45 o
   6   6   0     6669.47     6834.03    139.63 o
   7   6   0     3159.77     3019.17     86.63 o
   8   6   0      942.59      900.87     51.62 o
   9   6   0     1037.56      935.49     58.47 o
  10   6   0     2880.07     2879.01    108.78 o
  11   6   0     9569.08     9545.77    244.15 o
  12   6   0       52.89      122.30     52.83 o
  13   6   0     8251.15     8283.21    210.88 o
   0   7   0      620.42      570.78     49.39 o
   1   7   0       24.89       48.12     23.46 o
   2   7   0       18.21        2.66     19.01 o
   3   7   0     2037.17     1985.21     68.98 o
   4   7   0     1573.82     1478.19     70.53 o
   5   7   0      348.46      371.74     42.41 o
   6   7   0     2313.70     2227.68    113.66 o
   7   7   0      471.39      455.71     73.61 o
   8   7   0        5.90       -2.13     19.41 o
   9   7   0      552.42      487.11     69.84 o
  10   7   0     4083.28     4222.96    174.08 o
  11   7   0     1689.87     1648.32     94.26 o
   0   8   0     3123.38     3172.47    136.83 o
   1   8   0      408.00      405.76     37.07 o
   2   8   0      515.27      452.73     58.22 o
   3   8   0     2251.37     2301.91     94.43 o
   4   8   0     3137.79     3064.93    115.73 o
   5   8   0     2843.73     2861.49    112.99 o
   6   8   0     7212.72     7063.74    240.51 o
   7   8   0      322.42      291.59     61.09 o
   8   8   0     1445.12     1430.74     98.15 o
   9   8   0     1501.21     1435.24    124.70 o
   0   9   0    15527.42    15479.77    514.93 o
   1   9   0     1307.10     1424.53     75.13 o
   2   9   0       76.06       91.78     33.08 o
   3   9   0     1381.67     1385.82     70.32 o
   4   9   0     1683.62     1729.11     89.80 o
   5   9   0      508.53      475.87     53.08 o
   6   9   0     9195.64     8799.39    274.75 o
   2   0   1      145.86      267.59     17.77 o
   4   0   1     4662.47     4730.25     70.90 o
   6   0   1      130.50      288.05     17.08 o
   8   0   1    68787.51    67155.27   1681.46 o
  10   0   1     9850.24    10017.85    217.07 o
  12   0   1      917.53      995.37     55.81 o
  14   0   1    35739.58    36140.57   1012.98 o
  16   0   1      755.57      770.90     94.73 o
   1   1   1     1663.69     1823.49     29.44 o
   2   1   1    13422.61    14067.45    129.18 o
   3   1   1     8486.89     8952.46     90.82 o
   4   1   1     6768.57     6461.64    136.26 o
   5   1   1     3497.18     3528.00     32.11 o
   6   1   1     2340.58     2394.28     31.79 o
   7   1   1     8389.42     8474.87     87.27 o
   8   1   1     6499.46     6605.25     81.36 o
   9   1   1     3169.45     3190.07     48.32 o
  10   1   1    11562.15    11992.10    146.49 o
  11   1   1      262.85      266.09     20.69 o
  12   1   1      276.89      315.34     22.09 o
  13   1   1      425.54      454.00     28.65 o
  14   1   1     9325.85     9689.08    190.69 o
  15   1   1     4090.02     4051.04    150.74 o
  16   1   1     3145.11     3227.26    127.13 o
   1   2   1      419.27      498.26     11.90 o
   2   2   1     2915.33     2849.65     65.17 o
   3   2   1     5158.55     5098.95     61.28 o
   4   2   1    24822.04    24638.46    300.06 o
   5   2   1     5077.29     5013.62     59.04 o
   6   2   1      478.29      503.41     32.64 o
   7   2   1     3577.54     3566.32     46.24 o
   8   2   1    12588.51    12449.59    144.32 o
   9   2   1    20521.44    20539.19    257.08 o
  10   2   1    11202.98    11425.71    143.66 o
  11   2   1      589.95      579.75     27.07 o
  12   2   1       72.03       79.16     18.43 o
  13   2   1     1165.89     1086.92     44.16 o
  14   2   1     5662.77     5771.18    130.48 o
  15   2   1     1026.73      918.91     98.38 o
  16   2   1      702.94      700.55     65.26 o
   1   3   1    15174.84    15265.42    189.77 o
   2   3   1     1170.16     1108.24     30.67 o
   3   3   1    33770.98    32415.08    440.40 o
   4   3   1    26359.85    26438.40    351.15 o
   5   3   1     3304.51     3304.73     62.62 o
   6   3   1     3154.76     3114.12     51.05 o
   7   3   1    17359.58    17366.60    276.07 o
   8   3   1     2283.28     2363.25     50.68 o
   9   3   1     1504.05     1599.46     33.89 o
  10   3   1     9078.59     9180.68    119.35 o
  11   3   1     2155.32     2149.85     50.42 o
  12   3   1      138.54      143.26     16.05 o
  13   3   1     1049.43     1122.05     45.83 o
  14   3   1      422.15      267.12     83.37 o
  15   3   1    12678.45    12652.80    280.48 o
  16   3   1      162.32       86.08     47.38 o
   1   4   1     9989.30     9878.49    132.49 o
   2   4   1     6043.50     5880.77     90.76 o
   3   4   1    17883.96    17565.58    241.39 o
   4   4   1     4848.29     4734.07     82.69 o
   5   4   1      152.65      178.74     15.95 o
   6   4   1     1654.47     1600.90     51.87 o
   7   4   1     1721.85     1775.46     56.29 o
   8   4   1     4814.32     4759.21     95.94 o
   9   4   1     2521.12     2522.61     67.92 o
  10   4   1     1487.26     1510.10     53.44 o
  11   4   1     4091.32     4209.54     79.22 o
  12   4   1      614.65      633.98     51.75 o
  13   4   1      559.65      554.54     45.64 o
  14   4   1     2810.09     2867.23     91.87 o
  15   4   1     2274.58     2332.52    102.37 o
   1   5   1     8508.23     8662.72    138.29 o
   2   5   1    13537.17    13334.80    197.17 o
   3   5   1    27009.30    26619.22    398.45 o
   4   5   1      640.10      682.52     30.09 o
   5   5   1      512.45      554.15     31.11 o
   6   5   1      485.89      493.40     33.35 o
   7   5   1     2409.53     2561.57     65.22 o
   8   5   1     2365.51     2250.32     60.76 o
   9   5   1     1642.98     1667.44     61.37 o
  10   5   1     1525.93     1498.27     66.99 o
  11   5   1     3303.35     3353.92     94.23 o
  12   5   1     2552.29     2519.08     91.94 o
  13   5   1      404.05      394.57     42.30 o
  14   5   1       46.95       42.49     27.55 o
   1   6   1     6925.02     6545.97    151.18 o
   2   6   1     3482.60     3462.20     77.88 o
   3   6   1    15046.18    15273.91    258.72 o
   4   6   1    17568.85    17092.66    322.64 o
   5   6   1     2551.05     2524.14     68.57 o
   6   6   1     1310.46     1286.27     61.95 o
   7   6   1     1847.13     1846.96     67.76 o
   8   6   1     5088.27     4888.64    131.03 o
   9   6   1      891.79      958.17     74.11 o
  10   6   1     5765.10     5606.31    155.87 o
  11   6   1     2849.68     3020.79    115.40 o
  12   6   1     2522.76     2471.46    104.72 o
  13   6   1       27.54        4.72     25.37 o
   1   7   1      137.01      143.94     25.03 o
   2   7   1     2975.39     3029.00     80.52 o
   3   7   1     2238.66     2397.58     85.52 o
   4   7   1    16276.62    16078.82    305.74 o
   5   7   1     1937.16     1833.77     73.25 o
   6   7   1      348.32      322.49     54.74 o
   7   7   1      126.38      105.08     31.74 o
   8   7   1      623.97      452.67    103.44 o
   9   7   1      216.02      177.09     43.53 o
  10   7   1     9965.58     9563.57    246.14 o
  11   7   1      208.49      146.57     41.42 o
   1   8   1      852.23      918.67     54.57 o
   2   8   1       79.61       94.26     26.90 o
   3   8   1      255.37      267.03     34.94 o
   4   8   1     8897.71     8951.15    185.13 o
   5   8   1     1456.80     1432.82     63.20 o
   6   8   1      124.97       69.57     25.41 o
   7   8   1     1361.18     1298.18     88.01 o
   8   8   1      939.15      897.12    112.47 o
   9   8   1      492.00      425.55     56.36 o
   1   9   1      277.71      253.22     41.42 o
   2   9   1     1389.95     1449.68     72.84 o
   3   9   1     3217.12     3296.38    103.80 o
   4   9   1     1859.77     1874.48     85.79 o
   5   9   1     1984.39     1978.91    105.33 o
   6   9   1      212.50      149.83     40.90 o
   0   0   2   153142.41   128628.55   4813.65 o
   2   0   2      605.22      706.00     11.85 o
   4   0   2    46880.66    46263.34   1425.83 o
   6   0   2    54079.37    52150.31   1731.93 o
   8   0   2    17937.96    18135.85    549.00 o
  10   0   2     5834.03     6164.43    294.25 o
  12   0   2      452.25      564.80     73.07 o
  14   0   2    10840.82    11501.41    477.91 o
  16   0   2      157.75      119.62     56.20 o
   0   1   2    79169.67    78028.41   2074.86 o
   1   1   2     9938.30    10379.24     88.25 o
   2   1   2     2625.22     2747.48     36.06 o
   3   1   2      236.49      275.14      6.76 o
   4   1   2     2057.42     2191.72     27.01 o
   5   1   2     1553.75     1684.28     20.02 o
   6   1   2    23151.40    23281.69    307.91 o
   7   1   2     7114.04     7248.64     89.96 o
   8   1   2     1411.98     1457.01     26.60 o
   9   1   2      328.33      303.33     21.29 o
  10   1   2     2761.05     2803.62     52.05 o
  11   1   2     4643.51     4897.74     98.46 o
  12   1   2     2552.26     2523.10     54.79 o
  13   1   2     1506.53     1616.77     71.56 o
  14   1   2     7095.95     7294.71    192.28 o
  15   1   2      153.90      156.71     43.10 o
  16   1   2     1473.93     1432.35    102.96 o
   0   2   2    21716.34    22243.74    322.57 o
   1   2   2     1140.41     1234.98     75.04 o
   2   2   2     1937.80     2025.12     28.62 o
   3   2   2       10.78       19.40     10.40 o
   4   2   2    21951.82    21998.68    263.64 o
   5   2   2      931.61      880.27     18.36 o
   6   2   2    10612.74    10445.99    127.25 o
   7   2   2     2530.82     2647.81     49.52 o
   8   2   2     3076.22     3097.85     41.85 o
   9   2   2      531.33      542.52     16.63 o
  10   2   2     1733.83     1723.40     37.02 o
  11   2   2     4288.38     4304.94     68.85 o
  12   2   2      842.39      913.55     26.34 o
  13   2   2     3394.10     3456.70     69.12 o
  14   2   2     2560.48     2634.50    122.56 o
  15   2   2      807.89      747.85    143.67 o
  16   2   2       98.30       79.17     40.26 o
   0   3   2    19397.73    19449.11    321.64 o
   1   3   2    43758.11    42740.76    553.62 o
   2   3   2     6593.79     6529.74     71.26 o
   3   3   2      252.00      246.68     13.39 o
   4   3   2     1065.63     1066.76     27.68 o
   5   3   2      609.38      637.14     28.52 o
   6   3   2     1137.78     1218.31     27.96 o
   7   3   2    38970.17    38061.61    584.05 o
   8   3   2      778.40      764.78     28.21 o
   9   3   2      260.95      268.89     11.82 o
  10   3   2      235.97      259.11     15.55 o
  11   3   2    12169.17    12049.18    158.42 o
  12   3   2     1436.41     1400.22     31.82 o
  13   3   2     6341.35     6327.27    151.56 o
  14   3   2      765.46      710.90     72.56 o
  15   3   2       39.20       33.45     40.67 o
   0   4   2    14593.76    14790.08    421.62 o
   1   4   2     7459.79     7494.99     92.07 o
   2   4   2     2657.26     2619.62     42.69 o
   3   4   2      689.37      673.68     26.49 o
   4   4   2     2712.25     2533.17     52.98 o
   5   4   2     3022.35     2963.40     52.10 o
   6   4   2     3830.96     3656.53     66.36 o
   7   4   2    22076.97    22167.98    337.11 o
   8   4   2      949.62     1042.10     38.23 o
   9   4   2      135.87      122.69     20.97 o
  10   4   2     1314.43     1401.16     41.98 o
  11   4   2     5763.26     5803.97     86.75 o
  12   4   2      273.60      260.78     31.88 o
  13   4   2    11726.10    11607.78    218.09 o
  14   4   2      393.47      355.35     46.28 o
  15   4   2     1059.97     1096.39     94.65 o
   0   5   2     1320.54     1280.98     50.62 o
   1   5   2    18140.09    18216.83    281.14 o
   2   5   2     1537.66     1575.37     37.80 o
   3   5   2      268.67      254.39     24.24 o
   4   5   2     1216.39     1144.25     39.39 o
   5   5   2     2956.89     2852.28     74.12 o
   6   5   2     1512.36     1495.18     54.76 o
   7   5   2    24899.66    23998.77    413.30 o
   8   5   2     1143.31     1073.87     44.43 o
   9   5   2       47.15       73.12     21.27 o
  10   5   2      266.13      266.74     32.59 o
  11   5   2     6212.54     6530.03    111.20 o
  12   5   2     1468.56     1550.49     69.05 o
  13   5   2     6642.31     6562.05    150.58 o
  14   5   2      329.93      284.18     47.38 o
   0   6   2    19503.76    20233.77    412.51 o
   1   6   2     4196.53     4238.90     77.27 o
   2   6   2       93.17       96.74     21.05 o
   3   6   2      448.44      469.72     27.96 o
   4   6   2     1931.24     1985.45     60.27 o
   5   6   2     1745.72     1808.31     62.82 o
   6   6   2     2945.88     2846.23     82.99 o
   7   6   2    14493.67    13895.96    349.95 o
   8   6   2     1845.37     1846.50     66.80 o
   9   6   2     1682.74     1640.78     69.80 o
  10   6   2     2855.76     2960.34    106.29 o
  11   6   2     4118.66     4183.50    119.61 o
  12   6   2     1069.87     1051.57     81.25 o
  13   6   2     3478.89     3474.47    109.29 o
   0   7   2     8863.62     9227.88    244.91 o
   1   7   2     1482.32     1560.96     51.45 o
   2   7   2      432.27      444.55     34.00 o
   3   7   2      460.12      477.67     36.48 o
   4   7   2     2589.41     2619.44     73.00 o
   5   7   2     1508.45     1513.41     55.65 o
   6   7   2     5172.08     5023.35    160.37 o
   7   7   2      324.36      295.83     47.24 o
   8   7   2     1004.91     1031.61     47.28 o
   9   7   2      959.38      852.67     49.28 o
  10   7   2      666.47      573.58     58.45 o
  11   7   2     1378.19     1307.24     79.60 o
   0   8   2    13236.19    13760.17    471.65 o
   1   8   2       72.10       99.06     29.60 o
   2   8   2       54.18       96.89     29.44 o
   3   8   2      447.10      387.25     40.18 o
   4   8   2     1097.78     1111.52     62.32 o
   5   8   2     2017.17     1970.82     72.40 o
   6   8   2     3160.19     2980.44    121.44 o
   7   8   2      399.75      341.63     64.10 o
   8   8   2     1254.57     1175.38    167.43 o
   9   8   2     2611.12     2380.03    107.80 o
   0   9   2    11978.88    12302.68    386.02 o
   1   9   2     4181.01     4239.48    146.76 o
   2   9   2      504.60      452.34     49.68 o
   3   9   2      400.66      400.62     45.52 o
   4   9   2     1805.06     1841.02     89.20 o
   5   9   2      722.48      749.82     69.49 o
   6   9   2     4395.28     4413.30    155.01 o
   2   0   3     3630.44     3531.81     98.25 o
   4   0   3   181211.23   168026.39   7731.46 o
   6   0   3     3649.64     3742.30    123.43 o
   8   0   3     6461.28     6735.16    215.26 o
  10   0   3    34028.50    35887.59   1285.61 o
  12   0   3     1491.49     1504.82    120.46 o
  14   0   3     5215.84     5404.12    280.43 o
  16   0   3       71.85       82.94     63.19 o
   1   1   3     3058.04     3183.83     24.89 o
   2   1   3    12624.02    12688.88    197.92 o
   3   1   3    57847.23    56619.35    911.77 o
   4   1   3    46755.92    45321.46    707.67 o
   5   1   3     1040.00     1046.11     23.14 o
   6   1   3      902.48      940.05     51.66 o
   7   1   3      973.05     1008.33     33.19 o
   8   1   3      431.39      557.17     39.72 o
   9   1   3     1378.72     1362.06     69.61 o
  10   1   3    26254.07    26667.05    655.61 o
  11   1   3    11701.59    12241.64    315.55 o
  12   1   3      125.71      147.56     39.02 o
  13   1   3      472.48      617.81     72.69 o
  14   1   3     2521.47     2513.29    120.58 o
  15   1   3      177.11      262.14     45.75 o
  16   1   3     2073.62     2116.28    125.16 o
   1   2   3     2407.58     2556.29     27.91 o
   2   2   3     9173.63     9335.14     89.67 o
   3   2   3    80019.79    77116.80   1459.51 o
   4   2   3    33934.31    33987.46    387.38 o
   5   2   3      190.54      227.81     13.30 o
   6   2   3     1057.55     1094.46     22.88 o
   7   2   3     2226.99     2213.31     36.79 o
   8   2   3     2746.92     2743.36     66.30 o
   9   2   3     2624.21     2608.03     63.94 o
  10   2   3    15199.89    15627.91    280.96 o
  11   2   3    17032.52    16900.73    308.15 o
  12   2   3      527.60      561.38     50.98 o
  13   2   3     1430.46     1511.80     81.47 o
  14   2   3     5245.35     5211.76    185.18 o
  15   2   3     2569.17     2758.73    135.44 o
  16   2   3     1353.57     1387.60     96.81 o
   1   3   3     4267.25     4350.34     53.60 o
   2   3   3     4712.56     4803.92     55.39 o
   3   3   3    79454.50    75315.40   1277.46 o
   4   3   3     1253.35     1212.99     19.36 o
   5   3   3      533.67      545.90     27.23 o
   6   3   3      136.11      150.81     11.81 o
   7   3   3    10735.79    10489.80    163.75 o
   8   3   3     2676.20     2659.44     37.03 o
   9   3   3      111.70      121.67     21.08 o
  10   3   3     6234.84     6260.18    102.34 o
  11   3   3    17720.85    17649.04    338.03 o
  12   3   3      453.00      427.97     40.47 o
  13   3   3     1999.66     2032.45     86.36 o
  14   3   3     3517.85     3748.26    156.30 o
  15   3   3     1199.71     1018.24    298.78 o
   1   4   3     1843.10     1886.86     33.33 o
   2   4   3     1881.99     1983.77     35.55 o
   3   4   3    32065.28    31122.52    402.74 o
   4   4   3    12694.31    12258.68    149.27 o
   5   4   3     1068.91     1062.27     31.01 o
   6   4   3      514.34      532.40     17.81 o
   7   4   3     2097.71     2137.83     52.71 o
   8   4   3      627.72      658.45     30.07 o
   9   4   3     7720.35     7694.86    113.74 o
  10   4   3     1293.41     1271.52     23.74 o
  11   4   3     3618.42     3509.89     77.73 o
  12   4   3      342.69      383.71     29.64 o
  13   4   3     1000.22      981.17     77.41 o
  14   4   3      959.33      892.53     75.61 o
  15   4   3     1221.42     1225.38     83.54 o
   1   5   3     3295.98     3362.44     59.49 o
   2   5   3       28.02       29.69     13.62 o
   3   5   3    10158.10    10085.75    149.62 o
   4   5   3     2924.51     2868.86     63.97 o
   5   5   3      356.96      370.79     24.26 o
   6   5   3     2214.66     2197.82     44.81 o
   7   5   3     9901.86     9868.88    137.40 o
   8   5   3     3185.09     3268.25     57.70 o
   9   5   3     3680.92     3737.67     97.27 o
  10   5   3     1927.09     1870.83     49.23 o
  11   5   3     1135.38     1194.52     50.27 o
  12   5   3     1304.98     1378.96     65.61 o
  13   5   3      483.25      475.52     56.74 o
  14   5   3       99.82       71.62     38.83 o
   1   6   3     5207.44     5247.57     94.50 o
   2   6   3     4386.55     4512.65     85.71 o
   3   6   3     5979.54     6081.30     99.73 o
   4   6   3    17359.48    16909.73    255.74 o
   5   6   3       99.37      112.81     19.61 o
   6   6   3     2413.41     2353.68     59.70 o
   7   6   3     4028.15     3768.02    107.23 o
   8   6   3      186.94      210.77     24.67 o
   9   6   3     2631.12     2613.34     63.66 o
  10   6   3     7363.80     7201.16    168.67 o
  11   6   3      220.41      201.44     44.10 o
  12   6   3       17.25       17.28     23.40 o
   1   7   3     1150.92     1201.69     49.65 o
   2   7   3     2143.01     2140.24     66.73 o
   3   7   3     2141.44     2212.70     81.46 o
   4   7   3     2907.80     2953.09     78.09 o
   5   7   3       33.42       48.24     21.20 o
   6   7   3      510.38      531.60     55.73 o
   7   7   3      338.96      327.01     58.29 o
   8   7   3      571.81      556.02     83.52 o
   9   7   3     3185.52     3060.69    103.75 o
  10   7   3     7077.16     6758.35    179.54 o
  11   7   3       20.37       25.68     34.71 o
   1   8   3     4101.57     4303.86    117.00 o
   2   8   3     3293.05     3493.19    109.29 o
   3   8   3     2833.20     2943.54     88.37 o
   4   8   3     3901.58     3894.90     98.70 o
   5   8   3      123.50      119.18     31.32 o
   6   8   3      145.81      122.42     31.01 o
   7   8   3      152.64      109.27     28.38 o
   8   8   3     1537.57     1424.21     71.38 o
   9   8   3      594.04      479.97     93.99 o
   1   9   3      318.03      323.73     45.82 o
   2   9   3      534.57      558.21     50.75 o
   3   9   3       59.33       62.01     31.95 o
   4   9   3     3407.44     3443.16    122.44 o
   5   9   3     1188.28     1277.99     78.31 o
   0   0   4    22893.50    22464.67    556.90 o
   2   0   4      154.01      203.45     50.85 o
   4   0   4    40166.84    41215.93    813.62 o
   6   0   4    28240.52    27395.82    924.22 o
   8   0   4      847.68      903.48     71.09 o
  10   0   4    12420.96    12859.10    465.07 o
  12   0   4     3821.31     4203.42    223.16 o
  14   0   4     2191.41     2147.63    184.65 o
  16   0   4       36.14        6.91     69.12 o
   0   1   4     1340.93     1622.32     50.36 o
   1   1   4     3595.59     3741.62     40.70 o
   2   1   4      229.26      229.56     13.87 o
   3   1   4       62.81       82.82      9.11 o
   4   1   4    21868.25    21520.01    297.28 o
   5   1   4     3859.07     3954.46     75.44 o
   6   1   4    25184.00    24669.23    420.19 o
   7   1   4     1669.18     1596.91     57.94 o
   8   1   4     1143.57     1193.94     57.20 o
   9   1   4       62.33       76.03     27.23 o
  10   1   4     1707.33     1736.73     81.98 o
  11   1   4    18121.90    18435.07    484.50 o
  12   1   4      515.82      503.32     60.70 o
  13   1   4     2211.33     2349.15    140.66 o
  14   1   4     1449.32     1472.38    144.16 o
  15   1   4      285.64      331.23     54.13 o
  16   1   4      731.00      839.99     91.72 o
   0   2   4    47969.91    48533.69   1082.99 o
   1   2   4      926.15      986.72     34.63 o
   2   2   4     4851.46     4858.23     49.37 o
   3   2   4      740.99      762.03     13.93 o
   4   2   4     6891.39     6915.80    103.47 o
   5   2   4     3374.38     3404.09     64.34 o
   6   2   4     4142.93     4090.90     73.09 o
   7   2   4     3384.37     3200.87     65.61 o
   8   2   4      532.43      565.88     33.64 o
   9   2   4      965.20      919.50     47.38 o
  10   2   4     1540.49     1665.71     70.12 o
  11   2   4    15090.56    15053.47    336.57 o
  12   2   4     3089.65     3209.42    113.52 o
  13   2   4     8017.98     8268.53    240.67 o
  14   2   4     1919.48     2045.73    130.63 o
  15   2   4      305.25      336.34     55.68 o
  16   2   4       32.44       65.38     51.93 o
   0   3   4    23229.46    24067.74    394.74 o
   1   3   4    19267.04    19463.41    234.55 o
   2   3   4    12267.12    12436.83    141.27 o
   3   3   4      461.05      481.67     14.77 o
   4   3   4     4943.81     4863.61     54.92 o
   5   3   4     7444.78     7409.48    117.08 o
   6   3   4     1054.24     1137.72     27.71 o
   7   3   4     8170.12     8347.43    107.43 o
   8   3   4     1779.44     1773.18     37.76 o
   9   3   4      403.79      366.50     19.29 o
  10   3   4      223.78      216.25     33.90 o
  11   3   4    32966.99    32516.49    665.14 o
  12   3   4     2244.06     2343.10     90.42 o
  13   3   4     6208.05     6316.17    162.34 o
  14   3   4     1626.53     1671.26    109.97 o
  15   3   4       70.94      119.24     51.12 o
   0   4   4    15108.81    15369.45    295.45 o
   1   4   4    12101.25    12143.97    176.67 o
   2   4   4     5588.89     5688.04     73.11 o
   3   4   4     2660.76     2648.52     48.41 o
   4   4   4     5730.18     5485.38     72.63 o
   5   4   4     2814.67     2726.36     42.49 o
   6   4   4     2390.56     2339.54     38.34 o
   7   4   4    17833.04    17761.81    219.62 o
   8   4   4      732.06      713.58     19.18 o
   9   4   4       36.13       40.10     13.36 o
  10   4   4      548.87      560.99     44.87 o
  11   4   4     4566.99     4583.45     91.90 o
  12   4   4      100.56       79.91     34.14 o
  13   4   4     7283.49     7358.71    208.49 o
  14   4   4      444.95      449.52     57.27 o
   0   5   4     1119.36     1234.16     45.93 o
   1   5   4    10160.00    10472.35    146.00 o
   2   5   4     1978.36     1955.48     43.37 o
   3   5   4      520.67      544.23     22.61 o
   4   5   4       78.34       82.09     13.65 o
   5   5   4     4084.89     3926.30     87.82 o
   6   5   4     2840.91     2623.52     55.27 o
   7   5   4    30955.36    30041.48    425.96 o
   8   5   4      625.15      625.72     22.23 o
   9   5   4      325.45      348.25     25.46 o
  10   5   4       63.73       61.06     20.23 o
  11   5   4     1875.53     1877.74     59.08 o
  12   5   4      849.25      975.25     74.97 o
  13   5   4     1746.94     1623.75    158.06 o
   0   6   4    11348.67    11755.87    264.89 o
   1   6   4     1633.95     1761.93     48.27 o
   2   6   4      134.44      173.71     23.98 o
   3   6   4      379.53      384.15     26.39 o
   4   6   4     6643.89     6679.66    115.37 o
   5   6   4     5921.10     5459.24    163.22 o
   6   6   4     3623.07     3618.93    112.75 o
   7   6   4    19217.87    18410.63    418.43 o
   8   6   4     6148.98     5888.76    101.85 o
   9   6   4     2144.29     2137.72     54.39 o
  10   6   4      312.62      203.78     48.96 o
  11   6   4     1533.19     1492.51     96.07 o
  12   6   4     2044.26     2138.24    116.14 o
   0   7   4    22012.49    22698.03    706.20 o
   1   7   4     1786.86     1865.91     58.41 o
   2   7   4     1286.73     1371.81     49.97 o
   3   7   4       61.47       54.29     21.20 o
   4   7   4      385.41      327.41     34.49 o
   5   7   4     1452.88     1454.83     56.45 o
   6   7   4     2735.44     2627.40    118.42 o
   7   7   4      957.21      961.16     55.65 o
   8   7   4     1684.60     1605.24     63.15 o
   9   7   4     1805.03     1808.09     90.95 o
  10   7   4      115.73      100.28     40.06 o
  11   7   4      241.04      201.22     58.45 o
   0   8   4    16299.99    16579.12    586.13 o
   1   8   4     2602.91     2710.36    110.16 o
   2   8   4      246.12      184.56     31.80 o
   3   8   4       83.16       67.90     27.38 o
   4   8   4      704.04      700.37     81.18 o
   5   8   4     3484.78     3463.35     95.38 o
   6   8   4     2158.31     2249.71     82.05 o
   7   8   4      427.36      307.68     62.34 o
   8   8   4     1255.21     1172.10    137.39 o
   0   9   4    10133.97    10566.06    327.40 o
   1   9   4     4140.86     4417.30    126.97 o
   2   9   4     1359.80     1506.88     81.69 o
   3   9   4       92.36       80.54     38.58 o
   4   9   4      910.17      933.25     76.62 o
   5   9   4      273.67      210.73     50.61 o
   2   0   5     5159.03     5397.30    196.00 o
   4   0   5   104615.91   103382.45   2779.59 o
   6   0   5      182.27      194.52     39.50 o
   8   0   5    10309.36    10673.95    363.37 o
  10   0   5    37359.87    38228.75   1580.85 o
  12   0   5      515.71      472.97     92.82 o
  14   0   5     4426.84     4843.27    417.68 o
  16   0   5      517.45      565.79    127.38 o
   1   1   5      373.56      435.17     19.81 o
   2   1   5     2884.56     2886.39     47.08 o
   3   1   5    47967.17    45312.84   1321.31 o
   4   1   5    34734.14    33959.82    660.81 o
   5   1   5     1172.80     1215.89     36.96 o
   6   1   5     2096.67     2072.17     44.89 o
   7   1   5       15.98       28.64     18.15 o
   8   1   5      295.95      346.47     38.71 o
   9   1   5      549.10      649.14     61.44 o
  10   1   5    18323.60    18122.12    467.42 o
  11   1   5     6050.58     6136.46    227.29 o
  12   1   5       15.01       23.33     39.47 o
  13   1   5       85.76      121.74     40.84 o
  14   1   5     3771.41     3875.39    186.98 o
  15   1   5      133.35      128.17     68.31 o
  16   1   5     1408.41     1506.21    123.49 o
   1   2   5      732.11      753.83     18.85 o
   2   2   5      552.91      543.71      9.54 o
   3   2   5    21083.33    20790.24    215.37 o
   4   2   5    22782.35    21820.81    475.74 o
   5   2   5      141.79      166.04     17.64 o
   6   2   5     1220.64     1264.68     38.15 o
   7   2   5      977.39      957.89     39.48 o
   8   2   5     5426.81     5580.41    143.96 o
   9   2   5      386.35      460.67     76.03 o
  10   2   5    16532.70    16478.57    444.56 o
  11   2   5    11274.30    11543.24    329.90 o
  12   2   5      144.88       95.15     38.49 o
  13   2   5     3327.87     3437.73    168.80 o
  14   2   5     4402.59     4452.55    205.88 o
  15   2   5      394.53      468.21     65.07 o
   1   3   5     1476.14     1551.76     27.51 o
   2   3   5    10731.20    10840.33    139.39 o
   3   3   5    96358.82    92007.20   1490.83 o
   4   3   5     4777.22     4755.48     95.00 o
   5   3   5     1568.80     1587.97     27.77 o
   6   3   5      900.49      922.10     34.54 o
   7   3   5     2158.48     2212.50     70.97 o
   8   3   5     2491.94     2389.45     71.60 o
   9   3   5     2871.42     2870.45     87.19 o
  10   3   5     5912.09     5994.93    150.82 o
  11   3   5     9778.33     9610.41    222.93 o
  12   3   5      741.25      810.48     69.14 o
  13   3   5      548.73      600.52     69.61 o
  14   3   5     3388.34     3604.67    150.64 o
  15   3   5     1415.83     1361.22    104.73 o
   1   4   5     2554.67     2585.20     44.09 o
   2   4   5       45.47       44.38     10.79 o
   3   4   5    10973.48    11421.12    147.12 o
   4   4   5     7447.83     7219.31    190.42 o
   5   4   5      145.45      156.21     13.25 o
   6   4   5      494.67      486.41     15.70 o
   7   4   5     5693.70     5796.59     81.46 o
   8   4   5      909.80      917.10     40.33 o
   9   4   5     2738.19     2724.33     57.34 o
  10   4   5     1527.15     1615.41     84.09 o
  11   4   5     3827.50     3807.45    135.66 o
  12   4   5      217.71      261.69     43.97 o
  13   4   5     1908.45     2029.14    102.58 o
  14   4   5      781.96      794.79     86.57 o
   1   5   5     1612.01     1734.16     56.78 o
   2   5   5      289.02      360.50     21.02 o
   3   5   5    14489.50    14481.02    196.75 o
   4   5   5     1530.90     1535.29     53.75 o
   5   5   5      109.67       87.03     13.63 o
   6   5   5     2194.52     2163.65     42.14 o
   7   5   5     5059.51     5045.87     80.73 o
   8   5   5     2445.53     2418.44     41.67 o
   9   5   5     2830.85     2801.99     71.56 o
  10   5   5     1504.82     1477.86     51.60 o
  11   5   5      608.28      576.00     65.24 o
  12   5   5      855.76      802.93     68.86 o
  13   5   5      334.21      313.07     53.25 o
   1   6   5     4135.00     4238.37     86.92 o
   2   6   5     5208.80     5331.62     99.82 o
   3   6   5    10410.18    10463.79    162.53 o
   4   6   5    12138.08    11998.81    192.95 o
   5   6   5      109.90      104.22     17.78 o
   6   6   5     1679.33     1690.27     56.77 o
   7   6   5     2851.50     2776.42     61.47 o
   8   6   5     1443.46     1381.69     48.85 o
   9   6   5     2495.59     2475.85     87.46 o
  10   6   5     6425.19     6127.04    162.23 o
  11   6   5      597.53      596.74     65.80 o
  12   6   5      228.88      218.81     51.87 o
   1   7   5     2206.49     2309.39     72.61 o
   2   7   5     2435.97     2584.99     71.88 o
   3   7   5       77.16       89.54     24.98 o
   4   7   5     4853.03     4787.29    102.97 o
   5   7   5      369.56      329.58     46.55 o
   6   7   5      153.88       83.76     27.63 o
   7   7   5      235.33      214.25     38.71 o
   8   7   5     1127.68     1222.31     75.79 o
   9   7   5      318.85      229.16     49.77 o
  10   7   5     6760.93     6465.35    417.09 o
   1   8   5     1341.15     1481.34     70.70 o
   2   8   5     1304.20     1398.13     70.48 o
   3   8   5     4496.72     4747.90    121.42 o
   4   8   5     3234.89     3281.72     98.94 o
   5   8   5      444.23      362.16     76.03 o
   6   8   5       25.82       25.57     28.35 o
   7   8   5      250.54      154.40     44.10 o
   8   8   5     2091.16     1880.72    128.75 o
   1   9   5      814.46      881.27     73.61 o
   2   9   5      470.49      340.31     96.39 o
   3   9   5     1761.69     1955.69    110.38 o
   4   9   5     4490.09     4715.30    141.60 o
   0   0   6   120022.81   114335.72   4574.69 o
   2   0   6     1537.04     1555.58     42.95 o
   4   0   6    15101.75    14960.74    512.47 o
   6   0   6    22259.11    22455.79    727.72 o
   8   0   6     8083.71     8276.51    306.10 o
  10   0   6     4052.89     4067.16    219.21 o
  12   0   6     1998.37     2249.33    173.78 o
  14   0   6     9263.59     9942.28    505.56 o
   0   1   6    63353.27    60682.38   1435.01 o
   1   1   6     1704.43     1681.88     30.29 o
   2   1   6     1763.98     1708.28     24.91 o
   3   1   6      104.62      129.05     14.45 o
   4   1   6      234.20      267.36     42.95 o
   5   1   6     3742.91     3844.13    132.16 o
   6   1   6    12879.04    12701.30    220.55 o
   7   1   6     7407.39     7543.32    134.66 o
   8   1   6     2144.12     2249.93    150.58 o
   9   1   6      201.98      229.97     50.03 o
  10   1   6     2284.97     2280.58    107.50 o
  11   1   6     3339.91     3427.79    168.78 o
  12   1   6      692.56      658.31     77.85 o
  13   1   6      247.93      346.86     61.72 o
  14   1   6     8652.23     8953.72    378.64 o
  15   1   6      521.94      553.43    112.69 o
   0   2   6    26157.48    27170.07    439.96 o
   1   2   6    10991.02    11153.70    117.16 o
   2   2   6     2015.11     2061.06     28.43 o
   3   2   6       15.57       25.24      5.30 o
   4   2   6     8662.30     8420.69    134.38 o
   5   2   6     2331.70     2315.04     57.77 o
   6   2   6    11279.67    11056.05    180.93 o
   7   2   6    19570.82    19778.84    391.94 o
   8   2   6     2376.68     2443.73     78.00 o
   9   2   6      160.96      216.24     66.65 o
  10   2   6     1326.72     1362.16     90.69 o
  11   2   6      260.12      287.88     53.38 o
  12   2   6     1951.98     1926.30    185.21 o
  13   2   6     3194.34     3051.64    152.30 o
  14   2   6     2706.05     2895.84    134.14 o
  15   2   6      467.54      552.27     85.52 o
   0   3   6    13602.73    13902.07    226.72 o
   1   3   6     8742.63     9058.65    104.62 o
   2   3   6     4268.78     4287.18     51.18 o
   3   3   6      566.23      600.94     17.76 o
   4   3   6     4482.76     4114.10    109.95 o
   5   3   6     8165.11     8088.95    128.94 o
   6   3   6     5156.41     5159.81     90.90 o
   7   3   6    28243.04    27871.23    446.21 o
   8   3   6      510.06      528.51     41.88 o
   9   3   6      218.24      254.37     29.50 o
  10   3   6      617.26      609.20     52.35 o
  11   3   6    13562.77    13800.77    342.81 o
  12   3   6     1641.47     1822.40    100.63 o
  13   3   6     2950.08     2878.75    135.10 o
  14   3   6     1749.99     1926.29    114.73 o
   0   4   6     9183.84     9282.34    186.56 o
   1   4   6    10852.80    11159.41    151.31 o
   2   4   6      302.35      333.36     19.10 o
   3   4   6      222.61      224.63     14.62 o
   4   4   6      501.87      495.05     23.13 o
   5   4   6     1293.39     1195.03     30.90 o
   6   4   6     1573.81     1588.05     24.23 o
   7   4   6    22549.41    22226.11    332.60 o
   8   4   6     1153.50     1133.72     53.36 o
   9   4   6      557.14      521.08     40.37 o
  10   4   6      592.83      583.93     44.69 o
  11   4   6     1503.28     1597.83     79.82 o
  12   4   6      416.06      486.85     57.99 o
  13   4   6     7486.28     7360.45    270.38 o
  14   4   6     1017.88     1041.96     98.94 o
   0   5   6     1053.70     1069.14     54.99 o
   1   5   6     5945.20     6210.82     98.86 o
   2   5   6      639.72      704.94     30.20 o
   3   5   6       66.20       72.89     16.38 o
   4   5   6     1003.14      983.58     30.90 o
   5   5   6      610.05      648.87     50.07 o
   6   5   6     1006.04     1097.61     29.54 o
   7   5   6    11897.61    11937.67    247.66 o
   8   5   6     1729.03     1698.94     51.59 o
   9   5   6       31.66       21.66     13.15 o
  10   5   6      605.40      598.78     61.63 o
  11   5   6     6546.97     6385.98    197.73 o
  12   5   6     1168.82     1291.74     91.17 o
  13   5   6     4875.76     4875.94    169.29 o
   0   6   6    21253.54    21731.69    472.02 o
   1   6   6     1618.41     1646.36     48.14 o
   2   6   6     1209.79     1223.32     48.08 o
   3   6   6      317.05      313.73     26.59 o
   4   6   6     2384.08     2358.23     66.64 o
   5   6   6     2207.82     2115.58     60.64 o
   6   6   6     4315.13     4105.86    142.71 o
   7   6   6     5177.42     5115.62     93.69 o
   8   6   6     1289.70     1208.85     48.89 o
   9   6   6      788.08      955.65     60.99 o
  10   6   6     2785.88     2734.70    113.47 o
  11   6   6     7256.66     7242.17    235.85 o
   0   7   6     5671.26     5948.96    370.93 o
   1   7   6     1162.70     1271.59     60.37 o
   2   7   6      349.87      380.92     40.78 o
   3   7   6      822.96      871.14     50.21 o
   4   7   6     1320.50     1401.48     62.22 o
   5   7   6      119.09      130.20     26.12 o
   6   7   6     4723.65     4910.29    119.84 o
   7   7   6     1373.77     1374.75    130.31 o
   8   7   6     1715.94     1753.44    126.50 o
   9   7   6     1074.35     1156.50     87.37 o
  10   7   6     1052.87      922.93     85.95 o
   0   8   6    11497.40    11975.87    488.40 o
   1   8   6      389.18      302.91     51.15 o
   2   8   6       36.61       55.60     28.36 o
   3   8   6      334.27      204.78     48.86 o
   4   8   6      879.29      675.04     92.81 o
   5   8   6     3357.35     3396.14    127.11 o
   6   8   6     4277.72     4050.74    173.54 o
   7   8   6       29.27       31.75     30.85 o
   0   9   6     4484.34     4657.10    226.39 o
   1   9   6      544.83      368.64    108.80 o
   2   9   6      564.02      461.90     97.38 o
   2   0   7    22365.80    22418.90    427.37 o
   4   0   7     9625.15     9239.86    564.31 o
   6   0   7     3364.27     3284.14    148.11 o
   8   0   7    22142.89    22596.99    811.65 o
  10   0   7    12328.01    12478.95    500.62 o
  12   0   7      274.69      398.92    107.63 o
  14   0   7    17769.56    18658.19    888.67 o
   1   1   7     1191.24     1211.10     26.85 o
   2   1   7     2492.14     2445.93     66.39 o
   3   1   7     2111.87     2118.70     32.10 o
   5   1   7     1932.32     1794.01     69.85 o
   6   1   7      215.47      236.72     25.54 o
   7   1   7     4301.31     4467.71     88.99 o
   8   1   7    11315.60    11415.02    302.29 o
   9   1   7     3415.20     3414.82    154.16 o
  10   1   7     7025.42     7164.18    230.75 o
  11   1   7      497.08      433.26     71.18 o
  12   1   7      418.47      505.98     72.96 o
  13   1   7       25.58       57.96     60.73 o
  14   1   7    11616.26    12149.03    437.67 o
  15   1   7     3235.91     3326.00    197.87 o
   1   2   7     2655.02     2662.81     37.65 o
   2   2   7     5677.42     5827.87     68.99 o
   3   2   7     1375.23     1371.55     19.36 o
   4   2   7    14964.06    14547.23    702.01 o
   5   2   7     1593.36     1476.44     72.09 o
   6   2   7     2083.39     2078.08     69.33 o
   7   2   7     7440.30     7601.08    179.63 o
   8   2   7     6453.75     6330.38    173.61 o
   9   2   7     6972.82     6996.15    221.30 o
  10   2   7     6225.62     6412.42    250.98 o
  11   2   7      319.89      327.57     84.02 o
  12   2   7       39.23       61.23     58.42 o
  13   2   7     1932.80     1984.87    135.77 o
  14   2   7     3634.78     3673.75    166.34 o
  15   2   7     5527.88     5783.88    228.45 o
   1   3   7     6813.50     6802.49     85.07 o
   2   3   7     3601.29     3534.09     43.10 o
   3   3   7    22059.45    22337.07    253.16 o
   4   3   7    15757.78    15628.30    208.28 o
   5   3   7     4113.11     4072.21    129.52 o
   6   3   7     1680.94     1712.70     49.16 o
   7   3   7     8640.39     8590.32    217.45 o
   8   3   7     1972.77     1926.42     64.18 o
   9   3   7     4735.21     4791.21    127.69 o
  10   3   7     7046.33     7178.98    205.03 o
  11   3   7     1152.03     1179.06    106.45 o
  12   3   7      349.30      377.98     60.32 o
  13   3   7      122.70      112.34     50.08 o
  14   3   7      135.83      132.31     55.56 o
   1   4   7     6946.71     7037.36     98.23 o
   2   4   7     6178.75     6209.12     93.29 o
   3   4   7    12245.60    12681.85    157.96 o
   4   4   7      784.38      689.43     24.00 o
   5   4   7       76.71       82.43     13.94 o
   6   4   7     1063.06      997.78     29.73 o
   7   4   7     1819.80     1797.85     60.33 o
   8   4   7      778.17      747.91     51.57 o
   9   4   7     1279.92     1314.26     63.27 o
  10   4   7      425.69      442.64     42.44 o
  11   4   7     2851.94     2783.11    109.65 o
  12   4   7      484.58      550.57     70.28 o
  13   4   7      924.86     1103.89    106.62 o
   1   5   7     5333.99     5457.19     88.82 o
   2   5   7     3354.89     3346.39     62.78 o
   3   5   7    20623.97    20979.24    302.51 o
   4   5   7     1244.78     1259.51     38.38 o
   5   5   7       21.27       18.62     13.39 o
   6   5   7       50.60       53.37     14.09 o
   7   5   7     1268.18     1273.36     37.96 o
   8   5   7      353.58      359.40     46.11 o
   9   5   7       60.66       40.67     31.25 o
  10   5   7       46.70       56.16     32.50 o
  11   5   7     4646.72     4582.63    170.43 o
  12   5   7     3253.92     3309.78    137.35 o
   1   6   7     2471.98     2574.89     62.82 o
   2   6   7     4083.63     4171.34     87.89 o
   3   6   7    17460.96    17473.86    289.89 o
   4   6   7    15027.09    14874.02    243.09 o
   5   6   7     1626.04     1565.68     93.50 o
   6   6   7      103.13       81.02     18.80 o
   7   6   7      171.95      139.92     15.45 o
   8   6   7     2091.42     2196.58     92.83 o
   9   6   7      216.16      229.45     44.58 o
  10   6   7     5452.39     4937.87    162.66 o
  11   6   7     2588.25     2488.41    118.49 o
   1   7   7     1046.65     1152.76     50.21 o
   2   7   7      378.91      364.38     35.96 o
   3   7   7      668.25      691.08     67.95 o
   4   7   7     7775.35     7639.35    150.54 o
   5   7   7     3473.42     3464.21    122.27 o
   6   7   7      321.09      262.01     54.73 o
   7   7   7      890.09     1032.60     89.66 o
   8   7   7      877.53      749.56    102.19 o
   9   7   7      965.76      984.15     78.95 o
   1   8   7      292.73      207.17     39.67 o
   2   8   7       49.72       29.36     26.48 o
   3   8   7      289.31      245.13     59.61 o
   4   8   7     7399.06     7407.42    170.75 o
   5   8   7     1937.11     1902.12     74.98 o
   6   8   7       51.72       20.77     31.35 o
   0   0   8   164689.22   154674.56   7186.40 o
   2   0   8     6559.33     6554.30    151.07 o
   4   0   8     3418.51     3261.88    314.49 o
   6   0   8     7980.50     8413.62    154.04 o
   8   0   8    10058.74    10425.13    521.35 o
  10   0   8     4374.98     4559.88    251.79 o
  12   0   8     2248.28     2295.74    201.43 o
  14   0   8    16091.59    16802.84    849.18 o
   0   1   8    86634.77    85536.40   2329.49 o
   1   1   8     7496.49     7724.66    113.55 o
   2   1   8      722.54      767.47     23.85 o
   3   1   8       12.61        3.64      7.79 o
   4   1   8     1184.53     1107.94     42.17 o
   5   1   8     1267.77     1240.04     79.63 o
   6   1   8    19820.48    19906.15    371.90 o
   7   1   8    23363.26    23839.94    457.01 o
   8   1   8     5158.55     5162.85    174.15 o
   9   1   8      411.79      349.11     65.17 o
  10   1   8      234.89      206.93     58.64 o
  11   1   8      125.68      128.23     64.88 o
  12   1   8     1384.71     1435.44    115.88 o
  13   1   8      282.45      277.41     86.35 o
  14   1   8     8891.17     9074.69    374.37 o
   0   2   8    27284.30    28274.89    610.80 o
   1   2   8    11611.89    11656.61    168.90 o
   2   2   8      405.75      452.56     15.96 o
   3   2   8      323.57      350.93     11.79 o
   4   2   8     2694.15     2679.08     77.45 o
   5   2   8      344.82      402.14     30.78 o
   6   2   8     5901.49     5832.20    141.38 o
   7   2   8    41336.35    41197.54    878.60 o
   8   2   8      712.48      664.35     61.25 o
   9   2   8       30.24       42.48     35.59 o
  10   2   8     3492.76     3432.17    160.93 o
  11   2   8     2033.69     2122.66    169.34 o
  12   2   8       79.93       81.11     60.83 o
  13   2   8     2721.67     2807.34    169.99 o
  14   2   8     4000.36     4295.99    191.68 o
   0   3   8      653.78      691.38     31.93 o
   1   3   8    17930.92    18431.84    229.78 o
   2   3   8      356.56      384.26     15.65 o
   3   3   8      332.10      344.88     15.83 o
   4   3   8     5396.53     5570.03    149.69 o
   5   3   8      821.03      792.69     43.01 o
   6   3   8     4823.13     4814.77    232.98 o
   7   3   8    45919.74    44907.70   1149.98 o
   8   3   8      363.75      328.67     36.02 o
   9   3   8      459.36      640.55     55.50 o
  10   3   8      773.70      886.54     73.33 o
  11   3   8     2471.06     2454.81    119.44 o
  12   3   8      325.72      272.72     68.64 o
  13   3   8     2577.83     2600.79    144.18 o
  14   3   8      153.72      162.26     56.74 o
   0   4   8     8465.18     8667.90    147.31 o
   1   4   8     3706.37     3888.87     58.28 o
   2   4   8      217.24      198.72     16.31 o
   3   4   8      395.77      418.11     17.70 o
   4   4   8      202.61      174.85     12.79 o
   5   4   8      300.87      316.22     14.90 o
   6   4   8      869.89      958.44     51.72 o
   7   4   8    14389.27    13861.46    271.63 o
   8   4   8     1693.48     1588.11     66.93 o
   9   4   8       47.36       54.47     31.29 o
  10   4   8      172.52      163.92     39.48 o
  11   4   8     2958.24     2882.35    138.69 o
  12   4   8      536.50      554.82     86.07 o
  13   4   8     8441.26     8438.13    293.36 o
   0   5   8    14282.37    14722.27    299.93 o
   1   5   8     5668.01     5796.97     96.03 o
   2   5   8      685.86      726.69     33.00 o
   3   5   8       63.05       72.12     14.54 o
   4   5   8     4917.99     4870.75    121.23 o
   5   5   8      544.71      419.25     48.50 o
   6   5   8     1681.43     1643.27     52.28 o
   7   5   8     4908.04     4595.20    120.19 o
   8   5   8      487.19      526.96     46.42 o
   9   5   8      172.30      168.10     42.18 o
  10   5   8      474.55      529.67     52.07 o
  11   5   8     8372.44     7997.45    211.63 o
  12   5   8     1058.86     1120.46    106.94 o
   0   6   8     4743.92     4876.61    135.62 o
   1   6   8     2310.81     2368.19     77.38 o
   2   6   8      543.13      540.07     38.58 o
   3   6   8      558.44      630.51     37.32 o
   4   6   8     1959.51     1941.85     57.49 o
   5   6   8      287.72      249.76     21.91 o
   6   6   8     1941.55     1931.84     44.62 o
   7   6   8     1887.83     1823.27     94.65 o
   8   6   8     1340.86     1329.67     78.50 o
   9   6   8      431.59      389.99     52.21 o
  10   6   8     4945.43     4786.21    250.78 o
   0   7   8     4704.03     4843.37    155.23 o
   1   7   8     1035.30     1169.92     52.16 o
   2   7   8      489.47      526.43     38.98 o
   3   7   8     1246.44     1234.15     68.28 o
   4   7   8      148.90      105.84     28.19 o
   5   7   8      200.70      171.16     34.17 o
   6   7   8     6131.74     5974.71    165.93 o
   7   7   8      641.46      709.71     69.09 o
   8   7   8      238.06      209.48     49.39 o
   0   8   8     2340.35     2425.74    120.59 o
   1   8   8      447.77      361.01     56.36 o
   2   8   8      162.62      140.18     34.86 o
   3   8   8     1322.20     1370.31     65.83 o
   4   8   8     2585.58     2527.55     93.19 o
   5   8   8     1165.43     1156.10    107.41 o
   2   0   9     9522.90     9385.49    310.54 o
   4   0   9    21780.91    20413.95   1977.30 o
   6   0   9       56.38       42.90     15.30 o
   8   0   9    12453.21    13228.40    534.19 o
  10   0   9    16052.34    16126.46    689.22 o
  12   0   9      270.91      278.45    107.63 o
  14   0   9    10575.04    10995.85    635.90 o
   1   1   9      696.83      732.80     23.96 o
   2   1   9     2058.84     2118.85     54.40 o
   3   1   9     3187.85     3261.33     52.92 o
   4   1   9     4056.16     3931.57    125.85 o
   5   1   9      274.53      246.57     32.52 o
   6   1   9      897.06      927.47     39.91 o
   7   1   9     3062.21     3143.47     88.31 o
   8   1   9     4381.71     4359.97    188.68 o
   9   1   9      396.23      372.86     98.78 o
  10   1   9     6620.71     6612.72    358.43 o
  11   1   9      237.94      234.81     81.33 o
  12   1   9      143.82      110.59     57.95 o
  13   1   9      174.74      205.62     70.48 o
  14   1   9     8306.37     8482.04    431.45 o
   1   2   9      864.46      979.85     53.73 o
   2   2   9     1472.30     1434.34     36.69 o
   3   2   9     2630.98     2784.80     40.36 o
   4   2   9    11037.89    10831.19    414.45 o
   5   2   9      626.15      659.92     56.17 o
   6   2   9      174.34      222.37     33.39 o
   7   2   9     2854.24     2775.76    105.36 o
   8   2   9     4684.32     4696.86    172.86 o
   9   2   9     3523.98     3632.21    104.81 o
  10   2   9     6766.18     6744.71    287.55 o
  11   2   9      336.87      336.32     79.56 o
  12   2   9      139.43      176.75     64.58 o
  13   2   9      781.74      850.15    113.01 o
   1   3   9     4512.39     4672.53     75.40 o
   2   3   9       92.95       93.95     11.29 o
   3   3   9    17668.64    18290.95    228.44 o
   4   3   9     4721.32     4961.78     71.35 o
   5   3   9      809.64      835.51     55.59 o
   6   3   9     2288.76     2169.39    137.54 o
   7   3   9     6846.56     6757.14    285.74 o
   8   3   9     2095.91     1999.63     76.53 o
   9   3   9     1372.66     1330.92     64.83 o
  10   3   9     1751.21     1749.49     80.30 o
  11   3   9     3061.27     3029.31    155.81 o
  12   3   9      468.34      546.67     73.34 o
  13   3   9      580.69      567.98    105.61 o
   1   4   9     3378.78     3453.71     54.97 o
   2   4   9     3874.80     3921.65     63.74 o
   3   4   9    17613.15    17868.04    224.25 o
   4   4   9      175.21      158.94     14.60 o
   5   4   9      291.11      293.90     33.47 o
   6   4   9      188.46      166.57     30.51 o
   7   4   9     1068.50     1070.23     80.49 o
   8   4   9      936.01      989.44     61.48 o
   9   4   9     1977.99     1961.61     86.06 o
  10   4   9      104.99       92.56     45.44 o
  11   4   9     4086.21     4153.33    193.54 o
  12   4   9      276.38      242.56     63.99 o
   1   5   9     2726.00     2877.23     60.84 o
   2   5   9      542.38      522.31     26.47 o
   3   5   9    19669.60    19874.05    265.52 o
   4   5   9      445.73      383.84     34.94 o
   5   5   9      504.89      492.54     19.56 o
   6   5   9      638.33      636.30     56.98 o
   7   5   9     1535.17     1515.16     70.39 o
   8   5   9     1213.03     1301.97     68.52 o
   9   5   9     1249.19     1217.47     73.39 o
  10   5   9      567.64      526.68     64.96 o
  11   5   9     4424.17     4280.93    233.31 o
   1   6   9     3184.41     3329.69     78.21 o
   2   6   9     2000.35     2062.33     62.16 o
   3   6   9     9224.72     9384.82    153.00 o
   4   6   9     9479.84     9544.71    135.10 o
   5   6   9      811.76      759.20    105.02 o
   6   6   9        8.47       15.52     24.16 o
   7   6   9     1678.47     1567.47     85.40 o
   8   6   9     2222.32     2275.11    114.38 o
   9   6   9      579.55      582.17     59.54 o
  10   6   9     2301.16     2473.17    158.71 o
   1   7   9      836.75      741.04     70.29 o
   2   7   9       30.36       31.10     21.38 o
   3   7   9      262.01      207.50     48.84 o
   4   7   9     4349.97     4348.24     94.42 o
   5   7   9     1436.73     1443.41     82.64 o
   6   7   9       27.74       29.63     35.83 o
   7   7   9      107.44       91.61     39.04 o
   1   8   9     1108.38     1165.82     66.89 o
   2   8   9      250.99      175.72     35.85 o
   3   8   9      390.08      251.65     74.65 o
   4   8   9     5240.08     5445.33    176.35 o
   0   0  10    27165.51    27925.08    904.47 o
   2   0  10      399.49      413.01     32.58 o
   4   0  10    13448.67    12260.07   1302.40 o
   6   0  10    17118.32    17581.67    344.00 o
   8   0  10     1581.27     1755.62    226.12 o
  10   0  10     2141.04     2209.83    269.56 o
  12   0  10     1721.98     1493.96    200.45 o
   0   1  10     8510.21     8827.50    184.72 o
   1   1  10     3218.10     3388.13     65.10 o
   2   1  10      677.67      736.05     29.34 o
   3   1  10      106.42      119.77     14.25 o
   4   1  10     5093.98     4972.28    223.04 o
   5   1  10      652.75      616.69     70.16 o
   6   1  10     6125.61     6075.80    140.66 o
   7   1  10     2002.67     2135.56     72.41 o
   8   1  10      888.22      918.92     38.67 o
   9   1  10      283.53      302.03     60.05 o
  10   1  10     2005.22     1921.54    139.28 o
  11   1  10     2975.93     3028.41    176.30 o
  12   1  10      423.68      459.37    104.06 o
  13   1  10     2141.22     2325.61    179.40 o
   0   2  10    17016.82    17805.20    399.27 o
   1   2  10     4815.69     4958.94     91.21 o
   2   2  10      439.24      469.96     21.63 o
   3   2  10      140.61      164.09     16.27 o
   4   2  10     4624.39     4071.36    205.16 o
   5   2  10      696.27      689.49     49.04 o
   6   2  10     7939.88     7502.47    459.17 o
   7   2  10     4132.64     4109.16    108.99 o
   8   2  10     1116.31     1135.43    113.60 o
   9   2  10      330.41      285.84     37.41 o
  10   2  10      408.29      507.05     73.30 o
  11   2  10     2854.75     2745.56    173.79 o
  12   2  10      333.47      318.38    100.77 o
  13   2  10     5685.42     5697.07    289.18 o
   0   3  10    12324.46    12679.55    245.37 o
   1   3  10     9270.85     9768.68    139.19 o
   2   3  10     1393.47     1475.81     40.85 o
   3   3  10       66.31       69.18     11.55 o
   4   3  10      407.43      397.16     34.43 o
   5   3  10      623.32      738.14     82.52 o
   6   3  10     1670.66     1562.12     80.96 o
   7   3  10     9399.18     8985.93    457.22 o
   8   3  10      246.69      256.76     60.05 o
   9   3  10      216.01      226.44     45.13 o
  10   3  10      203.74      209.96     38.33 o
  11   3  10     9974.24    10210.54    314.81 o
  12   3  10      132.39      117.22     73.37 o
   0   4  10      434.95      527.77     36.27 o
   1   4  10     4645.33     4825.55     82.32 o
   2   4  10      953.29     1070.21     33.78 o
   3   4  10      584.71      615.25     29.00 o
   4   4  10      258.98      214.43     17.06 o
   5   4  10     2038.07     1916.76     79.16 o
   6   4  10      189.41      167.06     35.58 o
   7   4  10     7553.21     7221.01    276.05 o
   8   4  10      227.87      222.77     48.59 o
   9   4  10       95.22      105.98     35.46 o
  10   4  10      212.47      216.30     44.72 o
  11   4  10     3819.95     3900.22    178.46 o
   0   5  10     3429.46     3598.50    141.42 o
   1   5  10     3442.79     3584.15     67.01 o
   2   5  10     1179.56     1250.01     41.71 o
   3   5  10      367.87      331.27     24.72 o
   4   5  10      143.87      145.58     15.59 o
   5   5  10     3327.86     3111.43     56.87 o
   6   5  10     2782.76     2819.10    103.83 o
   7   5  10     9941.71     9802.84    384.52 o
   8   5  10     1077.40     1101.32    113.06 o
   9   5  10      189.23      160.02     47.17 o
  10   5  10      659.66      673.77     75.76 o
   0   6  10    12221.01    12326.85    261.75 o
   1   6  10     2140.88     2123.10     68.75 o
   2   6  10      716.81      741.85     34.37 o
   3   6  10      307.72      297.60     35.95 o
   4   6  10      640.03      664.29     57.40 o
   5   6  10     1542.65     1740.52     82.88 o
   6   6  10     5248.10     5109.98    165.89 o
   7   6  10     8649.18     8539.90    225.07 o
   8   6  10     2459.92     2350.61    105.97 o
   9   6  10     1254.48     1279.28     89.87 o
   0   7  10     6787.58     6844.73    173.30 o
   1   7  10      136.51      122.27     28.12 o
   2   7  10       18.73        8.83     18.21 o
   3   7  10       59.73       37.83     18.00 o
   4   7  10      820.52      612.41    140.89 o
   5   7  10      622.38      563.31    100.87 o
   6   7  10     3286.24     3403.12    129.23 o
   2   0  11      848.44      973.90     54.65 o
   4   0  11    56538.83    51829.91   5226.39 o
   6   0  11       28.34       27.56     12.34 o
   8   0  11     3392.53     3289.08    229.08 o
  10   0  11    21117.91    21477.26    970.63 o
  12   0  11      444.03      483.83    134.29 o
   1   1  11      405.67      500.73     32.14 o
   2   1  11      519.94      557.43     30.15 o
   3   1  11    11477.03    11860.61    202.84 o
   4   1  11    34842.89    32187.45   1719.37 o
   5   1  11       52.28       62.38     22.15 o
   6   1  11      138.37       99.94     23.76 o
   7   1  11      117.27      123.68     28.80 o
   8   1  11     1169.55     1202.53     58.99 o
   9   1  11      612.58      798.86     88.66 o
  10   1  11    18803.23    19352.64    619.25 o
  11   1  11     3104.45     3256.20    237.97 o
  12   1  11      212.38      177.73     77.50 o
   1   2  11     1728.80     1870.11     53.05 o
   2   2  11      535.45      603.39     28.18 o
   3   2  11    17617.65    18061.76    245.00 o
   4   2  11     6436.00     6480.19    177.30 o
   5   2  11      141.92      130.43     29.72 o
   6   2  11      102.61       78.69     28.02 o
   7   2  11      205.48      165.17     32.77 o
   8   2  11     2579.45     2648.74    110.11 o
   9   2  11      788.03      867.82     78.77 o
  10   2  11     5112.28     5352.77    338.91 o
  11   2  11     7692.43     8091.32    378.87 o
  12   2  11      134.52      127.02     89.80 o
   1   3  11      436.91      453.24     25.50 o
   2   3  11      250.12      261.38     19.37 o
   3   3  11    34141.58    34762.07    495.37 o
   4   3  11      644.55      620.71     38.62 o
   5   3  11      232.54      204.20     42.10 o
   6   3  11       46.99       47.31     29.78 o
   7   3  11     1657.74     1533.16    109.22 o
   8   3  11     2726.42     2675.54    166.26 o
   9   3  11      660.47      726.99     91.87 o
  10   3  11      774.26      667.97     77.39 o
  11   3  11     7255.48     7582.02    269.29 o
   1   4  11       89.48      102.06     17.97 o
   2   4  11     2184.17     2324.31     50.92 o
   3   4  11    13504.06    13917.79    206.58 o
   4   4  11     4973.95     4904.12     82.85 o
   5   4  11      254.35      276.43     41.33 o
   6   4  11     1004.46      933.90     64.33 o
   7   4  11     2217.84     2170.52    125.93 o
   8   4  11      436.12      377.84     59.94 o
   9   4  11     3153.52     3016.76    196.05 o
  10   4  11      446.84      412.22     56.41 o
  11   4  11     3984.14     4024.47    193.16 o
   1   5  11      642.53      658.47     50.84 o
   2   5  11      578.52      641.65     33.56 o
   3   5  11     9604.79     9779.20    151.34 o
   4   5  11     3751.54     3581.67    150.56 o
   5   5  11      582.94      571.43     56.99 o
   6   5  11      226.89      248.02     47.92 o
   7   5  11     3066.96     2958.33    137.24 o
   8   5  11     2724.16     2772.00    165.52 o
   9   5  11     4749.59     4802.36    255.11 o
   1   6  11     2122.71     2215.90     71.99 o
   2   6  11      293.87      302.76     41.48 o
   3   6  11     2218.74     2258.83     61.05 o
   4   6  11     1943.50     2033.27     86.47 o
   5   6  11       77.99       68.55     34.74 o
   6   6  11     1697.46     1623.66     98.73 o
   7   6  11     2114.17     1977.64    133.40 o
   1   7  11     1744.86     1763.90     58.92 o
   2   7  11     1763.37     1811.08     98.64 o
   3   7  11      111.86       36.95     31.40 o
   4   7  11      940.12      952.02    112.10 o
   0   0  12     4404.02     4866.97    185.63 o
   2   0  12      106.65      141.06     28.22 o
   4   0  12    10242.66     9910.92    915.83 o
   6   0  12     7992.46     8062.90    283.39 o
   8   0  12      588.61      739.57    127.38 o
  10   0  12     3263.43     3428.30    275.49 o
  12   0  12      781.70     1171.07    309.06 o
   0   1  12       56.15       89.30     31.55 o
   1   1  12     1943.63     2020.42     60.16 o
   2   1  12      619.17      658.13     31.87 o
   3   1  12      278.56      311.46     26.49 o
   4   1  12     8198.77     7445.99    401.34 o
   5   1  12      480.60      445.17     39.34 o
   6   1  12     2832.03     2721.91    167.20 o
   7   1  12      265.28      288.22     38.72 o
   8   1  12       69.50       54.03     24.86 o
   9   1  12      214.03      202.41     63.16 o
  10   1  12     2179.72     2296.74    188.89 o
  11   1  12     3473.07     3621.11    252.93 o
  12   1  12      476.24      441.37    126.18 o
   0   2  12    14749.22    15629.00    375.79 o
   1   2  12     1482.50     1605.31     52.82 o
   2   2  12      852.45      932.24     41.17 o
   3   2  12       71.18       70.06     13.28 o
   4   2  12     2796.83     2797.18     61.71 o
   5   2  12      610.61      528.84     76.71 o
   6   2  12     3092.75     2875.51    306.01 o
   7   2  12      412.92      455.57     71.77 o
   8   2  12      895.89      914.42     75.95 o
   9   2  12      548.98      426.61    133.58 o
  10   2  12      458.35      443.05     89.70 o
  11   2  12     6626.26     6850.59    323.23 o
   0   3  12    16811.93    17722.80    388.25 o
   1   3  12     6770.75     7084.35    111.79 o
   2   3  12     1366.86     1494.03     43.15 o
   3   3  12      453.26      481.45     23.14 o
   4   3  12      102.34      100.40     33.91 o
   5   3  12      172.94      180.11     38.71 o
   6   3  12     1764.07     1806.53    216.08 o
   7   3  12     4733.74     4220.65    411.61 o
   8   3  12     1278.23     1119.87    107.03 o
   9   3  12      125.38      127.17     40.69 o
  10   3  12      235.59      209.04     44.32 o
  11   3  12     8479.60     8531.95    360.48 o
   0   4  12     4106.99     4319.43    128.13 o
   1   4  12     1763.12     1862.13     58.56 o
   2   4  12     1802.22     1972.93     54.01 o
   3   4  12      638.75      681.38     26.97 o
   4   4  12      186.53      197.15     40.22 o
   5   4  12     1966.20     1985.36     86.49 o
   6   4  12     1025.13     1084.43     77.18 o
   7   4  12     5392.86     5153.83    322.80 o
   8   4  12       90.65       84.71     43.57 o
   9   4  12      196.44       97.19     46.75 o
  10   4  12      171.64      109.41     48.73 o
   0   5  12      891.19      960.42     66.50 o
   1   5  12     1787.16     1906.10     57.61 o
   2   5  12      289.46      202.50     29.59 o
   3   5  12      331.55      256.76     29.11 o
   4   5  12      467.71      514.47     57.66 o
   5   5  12     2819.30     2989.10    115.48 o
   6   5  12      263.93      290.77     49.57 o
   7   5  12     9146.04     8847.24    284.47 o
   8   5  12      753.85      662.76     80.09 o
   0   6  12    12524.14    12794.27    421.41 o
   1   6  12      427.31      227.35     82.94 o
   2   6  12      295.12      174.15     54.04 o
   3   6  12      102.13       87.42     39.32 o
   4   6  12      487.43      478.72    109.65 o
   5   6  12     1910.68     2097.16    119.28 o
   6   6  12     4579.73     4670.69    176.75 o
   0   7  12    10671.73    11116.45    342.98 o
   1   7  12      555.25      229.44    107.08 o
   2   0  13      948.93      990.89     59.24 o
   4   0  13    21738.44    21355.94   1258.95 o
   6   0  13       79.61       68.41     24.69 o
   8   0  13     2924.38     2998.78    236.98 o
  10   0  13    13854.82    13708.28    723.77 o
   1   1  13     1033.59     1121.23     45.07 o
   2   1  13     2381.46     2584.42     86.58 o
   3   1  13     1745.20     1908.50     63.32 o
   4   1  13    11920.09    11394.28    420.15 o
   5   1  13        3.89        3.18      7.82 o
   6   1  13      324.56      272.72     42.55 o
   7   1  13      687.12      770.59     59.65 o
   8   1  13      584.05      620.32     81.61 o
   9   1  13      146.71      178.61     73.56 o
  10   1  13     9961.99    10001.65    398.29 o
  11   1  13      542.93      582.32    109.61 o
   1   2  13      434.99      494.42     44.04 o
   2   2  13      339.05      402.35     26.21 o
   3   2  13     8641.31     8951.68    135.53 o
   4   2  13     4566.97     4311.08    155.42 o
   5   2  13      136.83      142.24     35.24 o
   6   2  13       14.01       23.68     28.81 o
   7   2  13       10.48       70.10     36.51 o
   8   2  13     2157.14     2116.54    122.98 o
   9   2  13     1056.21     1245.60    150.69 o
  10   2  13     4318.44     4387.89    242.61 o
   1   3  13     1687.33     1808.30     56.43 o
   2   3  13      595.32      623.18     36.01 o
   3   3  13     9824.80    10361.44    150.51 o
   4   3  13      901.19      985.89     73.56 o
   5   3  13      334.65      326.75     53.78 o
   6   3  13      402.58      303.71     71.49 o
   7   3  13     3428.49     3155.26    508.65 o
   8   3  13     1873.20     1806.15    133.33 o
   9   3  13      290.50      299.31     73.60 o
   1   4  13      555.03      555.30     38.25 o
   2   4  13      312.19      286.44     27.30 o
   3   4  13    13302.33    13471.14    314.34 o
   4   4  13      616.62      575.84     65.28 o
   5   4  13      466.11      512.21     57.72 o
   6   4  13      242.20      221.87     53.10 o
   7   4  13      670.54      629.14     68.00 o
   8   4  13      290.68      237.57     51.35 o
   1   5  13      918.48     1019.03     50.08 o
   2   5  13      531.96      399.47     55.04 o
   3   5  13     7854.70     8043.46    228.52 o
   4   5  13      932.81     1050.61     86.17 o
   5   5  13      268.75      214.12     59.00 o
   6   5  13      637.44      633.14     71.01 o
   7   5  13     1945.28     1752.04    121.28 o
   1   6  13     1488.77     1468.98    160.96 o
   2   6  13     1063.63     1156.04     89.63 o
   3   6  13     4078.39     4240.31    154.50 o
   4   6  13     1639.63     1661.59    103.90 o
   0   0  14    33671.35    35863.89   1367.57 o
   2   0  14     1117.49     1276.41    107.64 o
   4   0  14     1273.75     1258.13     90.35 o
   6   0  14     4261.64     4460.15    279.44 o
   8   0  14     2072.44     2221.68    217.23 o
   0   1  14    18850.71    20352.18    607.84 o
   1   1  14     3276.92     3531.79    100.45 o
   2   1  14     1131.22     1281.64     51.16 o
   3   1  14       70.97       78.75     23.50 o
   4   1  14      448.70      417.68     43.04 o
   5   1  14       94.23       65.31     28.33 o
   6   1  14     2211.99     2063.98    124.68 o
   7   1  14     7590.53     7864.13    310.09 o
   8   1  14      764.59      792.35    123.51 o
   9   1  14       10.71       55.37     52.71 o
   0   2  14    10692.83    11790.32    319.93 o
   1   2  14     1581.47     1675.59     68.70 o
   2   2  14      316.25      315.92     31.36 o
   3   2  14      191.36      176.12     24.26 o
   4   2  14      999.03     1035.25     79.36 o
   5   2  14      579.32      469.21     64.51 o
   6   2  14     4098.54     4043.58    370.02 o
   7   2  14    10260.29     9953.37    602.97 o
   8   2  14      781.84      807.45    112.31 o
   9   2  14       59.61       36.31     66.80 o
   0   3  14     2183.34     2374.99     97.27 o
   1   3  14     7007.04     7581.69    139.35 o
   2   3  14      429.89      370.86     28.81 o
   3   3  14       49.83       43.63     29.19 o
   4   3  14     1424.40     1541.90     85.31 o
   5   3  14      683.55      561.28     66.85 o
   6   3  14     2480.64     2344.47    223.11 o
   7   3  14    17003.63    15390.13   1793.40 o
   8   3  14       49.00       82.99     61.71 o
   0   4  14     1911.95     1989.11     96.12 o
   1   4  14      782.23      926.33     50.28 o
   2   4  14        4.48       -5.89     25.32 o
   3   4  14       84.02       92.03     37.86 o
   4   4  14      343.41      312.83     74.31 o
   5   4  14      691.96      678.93     64.95 o
   6   4  14      348.85      436.28     58.22 o
   7   4  14     5246.01     5005.28    320.79 o
   0   5  14     2730.93     2994.10    129.21 o
   1   5  14     1562.94     1609.27     68.18 o
   2   5  14       66.72       57.66     37.83 o
   3   5  14       22.93       26.46     34.07 o
   4   5  14      588.53      568.65    145.09 o
   2   0  15     3345.10     3737.10    176.25 o
   4   0  15     1273.47     1319.17    108.37 o
   6   0  15      258.29       -1.97     91.83 o
   8   0  15     7146.15     7307.86    468.03 o
   1   1  15      669.12      649.83     46.45 o
   2   1  15     1293.16     1401.62     61.40 o
   3   1  15      390.66      409.51     49.20 o
   4   1  15     1008.30      946.19     84.69 o
   5   1  15       70.54        8.54     29.07 o
   6   1  15      101.22       68.18     95.29 o
   7   1  15     1920.22     2050.35    156.98 o
   8   1  15     2540.46     2694.17    186.98 o
   1   2  15      917.04      941.30     54.46 o
   2   2  15       35.89       45.48     22.82 o
   3   2  15      711.65      755.27     61.54 o
   4   2  15     2062.51     2215.70    136.76 o
   5   2  15      262.20      196.65     47.49 o
   6   2  15      464.65      494.62     86.74 o
   7   2  15     1938.36     1983.10    156.87 o
   1   3  15     2197.91     2456.00     75.04 o
   2   3  15     1568.70     1750.26     81.66 o
   3   3  15     2959.68     3144.84    116.92 o
   4   3  15     2395.83     2568.56    112.16 o
   5   3  15      578.65      526.01     67.38 o
   6   3  15      468.33      477.94     60.00 o
   1   4  15     1377.56     1503.77     91.75 o
   2   4  15     1612.53     1786.03     89.84 o
   3   4  15     7362.05     7769.55    225.32 o
   4   4  15      782.79      807.37     77.33 o
   0   0  16    30153.70    31988.28   1285.61 o
   2   0  16      695.16      602.76    152.06 o
   4   0  16      595.61        8.89    198.47 o
   6   0  16     4289.05     4448.30    314.99 o
   0   1  16    14680.68    15886.54    483.83 o
   1   1  16     1972.40     2095.19     85.57 o
   2   1  16      495.96      424.00     55.54 o
   3   1  16       56.36        9.47     33.07 o
   4   1  16      729.01      256.08    166.49 o
   5   1  16       81.62        1.43     46.07 o
   6   1  16     3118.00     3378.47    267.10 o
   0   2  16     7151.25     7760.33    296.64 o
   1   2  16     3806.54     3972.38    104.98 o
   2   2  16        8.10        5.40     28.90 o
   3   2  16      126.27       89.93     56.04 o
   4   2  16      528.61      325.80    144.05 o
   5   2  16      727.74       -4.46     90.64 o
   0   3  16     1000.18     1037.10     94.18 o
   1   3  16     3568.17     3919.90    139.07 o
   2   3  16       20.69       57.31     37.08 o
   3   3  16      111.12      187.39     51.66 o
   2   0  17      364.57      129.54    111.58 o
   1   1  17       40.24       37.09     31.89 o
   2   1  17      445.28      421.08     59.90 o
 
